# Supplementary material for: N′-[(2-Hy­droxy­naphthalen-1-yl)methyl­idene]-4-nitro­benzohydrazide
Source: Acta Crystallogr Sect E Struct Rep Online. 2011 Nov 12;67(Pt 12):o3278. doi: 10.1107/S1600536811045685 (PMC3238935; doi:10.1107/S1600536811045685)
Supplement: Supplementary file 1 [file e-67-o3278-sup1.cif]

##############################################################################
#                                                                            #
# This CIF contains the data in a paper accepted for publication in          #
# Acta Crystallographica Section E. It conforms to the requirements of       #
# Notes for Authors for Acta Crystallographica Section E, and has been       #
# peer reviewed under the auspices of the IUCr Commission on Journals.       #
#                                                                            #
# Full details of the Crystallographic Information File format               #
# are given in the paper "The Crystallographic Information File (CIF):       #
# a New Standard Archive File for Crystallography" by S. R. Hall, F. H.      #
# Allen and I. D. Brown [Acta Cryst. (1991), A47, 655-685].                  #
#                                                                            #
# The current version of the core CIF dictionary is obtainable from          #
# ftp://ftp.iucr.org/pub/cif_core.dic.                                       #
#                                                                            #
# Software is freely available for graphical display of the structure(s)     #
# in this CIF. For information consult the CIF software page                 #
# http://www.iucr.org/resources/cif/software.                                #
#                                                                            #
# This file may be used for bona fide research purposes within the           #
# scientific community so long as proper attribution is given to the journal # 
# article from which it was obtained.                                        #
#                                                                            #
##############################################################################
data_I
_audit_creation_method     SHELXL97
_chemical_name_systematic
;
<i>N</i>'-[(2-Hydroxynaphthalen-1-yl)methylidene]-4-nitrobenzohydrazide
;
_chemical_name_common     ?
_chemical_formula_moiety     'C18 H13 N3 O4'
_chemical_formula_sum     'C18 H13 N3 O4'
_chemical_formula_iupac     'C18 H13 N3 O4'
_chemical_formula_weight     335.31
_chemical_melting_point     ?
_symmetry_cell_setting     monoclinic
_symmetry_space_group_name_H-M     'P 21/c'
loop_
    _symmetry_equiv_pos_as_xyz
    'x, y, z'
    '-x, y+1/2, -z+1/2'
    '-x, -y, -z'
    'x, -y-1/2, z-1/2'
_cell_length_a     11.208(3)
_cell_length_b     15.432(3)
_cell_length_c     8.982(2)
_cell_angle_alpha     90.00
_cell_angle_beta     90.701(2)
_cell_angle_gamma     90.00
_cell_volume     1553.4(6)
_cell_formula_units_Z     4
_cell_measurement_reflns_used     1804
_cell_measurement_theta_min     2.2
_cell_measurement_theta_max     28.2
_cell_measurement_temperature     298(2)
_exptl_crystal_description     block
_exptl_crystal_colour     yellow
_exptl_crystal_size_max     0.20
_exptl_crystal_size_mid     0.20
_exptl_crystal_size_min     0.17
_exptl_crystal_density_diffrn     1.434
_exptl_crystal_density_meas     ?
_exptl_crystal_density_method     'not measured'
_exptl_crystal_F_000     696
_exptl_absorpt_coefficient_mu     0.104
_exptl_absorpt_correction_type     multi-scan
_exptl_absorpt_process_details     '(SADABS; Sheldrick, 1996)'
_exptl_absorpt_correction_T_min     0.9795
_exptl_absorpt_correction_T_max     0.9825
_exptl_special_details
;
;
_diffrn_ambient_temperature     298(2)
_diffrn_radiation_type     MoK\a
_diffrn_radiation_wavelength     0.71073
_diffrn_radiation_source     'fine-focus sealed tube'
_diffrn_radiation_monochromator     graphite
_diffrn_measurement_device_type     'Bruker SMART 1K CCD area-detector'
_diffrn_measurement_method     '\w scan'
_diffrn_detector_area_resol_mean     ?
_diffrn_reflns_number     8323
_diffrn_reflns_av_R_equivalents     0.0594
_diffrn_reflns_av_sigmaI/netI     0.0739
_diffrn_reflns_theta_min     2.25
_diffrn_reflns_theta_max     25.50
_diffrn_reflns_theta_full     25.50
_diffrn_measured_fraction_theta_max     0.971
_diffrn_measured_fraction_theta_full     0.971
_diffrn_reflns_limit_h_min     -13
_diffrn_reflns_limit_h_max     13
_diffrn_reflns_limit_k_min     -18
_diffrn_reflns_limit_k_max     16
_diffrn_reflns_limit_l_min     -10
_diffrn_reflns_limit_l_max     10
_diffrn_standards_number     ?
_diffrn_standards_interval_count     ?
_diffrn_standards_interval_time     ?
_diffrn_standards_decay_%     ?
_refine_special_details
;
Refinement of <i>F</i>^2^ against ALL reflections. The weighted <i>R</i>-factor
<i>wR</i> and goodness of fit <i>S</i> are based on <i>F</i>^2^, conventional
<i>R</i>-factors <i>R</i> are based on <i>F</i>, with <i>F</i> set to zero for
negative <i>F</i>^2^. The threshold expression of <i>F</i>^2^ >
\s(<i>F</i>^2^) is used only for calculating <i>R</i>-factors(gt) <i>etc</i>.
and is not relevant to the choice of reflections for refinement.
<i>R</i>-factors based on <i>F</i>^2^ are statistically about twice as large
as those based on <i>F</i>, and <i>R</i>- factors based on ALL data will be
even larger.
;
_reflns_number_total     2817
_reflns_number_gt     1564
_reflns_threshold_expression     I>2\s(I)
_refine_ls_structure_factor_coef     Fsqd
_refine_ls_matrix_type     full
_refine_ls_R_factor_all     0.1311
_refine_ls_R_factor_gt     0.0694
_refine_ls_wR_factor_gt     0.1095
_refine_ls_wR_factor_ref     0.1271
_refine_ls_goodness_of_fit_ref     1.020
_refine_ls_restrained_S_all     1.020
_refine_ls_number_reflns     2817
_refine_ls_number_parameters     232
_refine_ls_number_restraints     2
_refine_ls_hydrogen_treatment     mixed
_refine_ls_weighting_scheme     calc
_refine_ls_weighting_details
         'calc w=1/[\s^2^(Fo^2^)+(0.0411P)^2^+0.3228P] where P=(Fo^2^+2Fc^2^)/3'
_atom_sites_solution_hydrogens     geom
_atom_sites_solution_primary     direct
_atom_sites_solution_secondary     difmap
_refine_ls_shift/su_max     0.000
_refine_ls_shift/su_mean     0.000
_refine_diff_density_max     0.183
_refine_diff_density_min     -0.236
_refine_ls_extinction_method     none
_refine_ls_extinction_coef     ?
loop_
    _atom_type_symbol
    _atom_type_description
    _atom_type_scat_dispersion_real
    _atom_type_scat_dispersion_imag
    _atom_type_scat_source
    'C' 'C' 0.0033 0.0016
                         'International Tables Vol C Tables 4.2.6.8 and 6.1.1.4'
    'H' 'H' 0.0000 0.0000
                         'International Tables Vol C Tables 4.2.6.8 and 6.1.1.4'
    'N' 'N' 0.0061 0.0033
                         'International Tables Vol C Tables 4.2.6.8 and 6.1.1.4'
    'O' 'O' 0.0106 0.0060
                         'International Tables Vol C Tables 4.2.6.8 and 6.1.1.4'
_computing_data_collection     'SMART (Bruker, 2007)'
_computing_cell_refinement     'SAINT (Bruker, 2007)'
_computing_data_reduction     'SAINT (Bruker, 2007)'
_computing_structure_solution     'SHELXS97 (Sheldrick, 2008)'
_computing_structure_refinement     'SHELXL97 (Sheldrick, 2008)'
_computing_molecular_graphics     'SHELXTL (Sheldrick, 2008)'
_computing_publication_material     'SHELXTL (Sheldrick, 2008)'
loop_
    _atom_site_type_symbol
    _atom_site_label
    _atom_site_fract_x
    _atom_site_fract_y
    _atom_site_fract_z
    _atom_site_U_iso_or_equiv
    _atom_site_adp_type
    _atom_site_calc_flag
    _atom_site_refinement_flags
    _atom_site_occupancy
    _atom_site_symmetry_multiplicity
    _atom_site_disorder_assembly
    _atom_site_disorder_group
    N N1 0.2035(2) 0.17748(14) 0.5732(2) 0.0418(6) Uani d . 1 1 . .
    N N2 0.2552(2) 0.24273(14) 0.4891(2) 0.0411(6) Uani d D 1 1 . .
    N N3 0.4644(2) 0.60204(17) 0.2185(3) 0.0537(7) Uani d . 1 1 . .
    O O1 0.06218(18) 0.12126(14) 0.7791(2) 0.0601(6) Uani d D 1 1 . .
    O O2 0.25885(18) 0.33099(12) 0.6893(2) 0.0533(6) Uani d . 1 1 . .
    O O3 0.5244(2) 0.58734(14) 0.1093(3) 0.0714(7) Uani d . 1 1 . .
    O O4 0.4424(2) 0.67498(14) 0.2634(3) 0.0884(9) Uani d . 1 1 . .
    C C1 0.1483(2) 0.02893(16) 0.5926(3) 0.0360(7) Uani d . 1 1 . .
    C C2 0.0776(2) 0.04214(18) 0.7164(3) 0.0438(7) Uani d . 1 1 . .
    C C3 0.0168(3) -0.0276(2) 0.7829(3) 0.0561(9) Uani d . 1 1 . .
    H H3 -0.0314 -0.0177 0.8648 0.067 Uiso calc R 1 1 . .
    C C4 0.0283(3) -0.1091(2) 0.7281(4) 0.0575(9) Uani d . 1 1 . .
    H H4A -0.0136 -0.1540 0.7724 0.069 Uiso calc R 1 1 . .
    C C5 0.1020(2) -0.12764(18) 0.6053(3) 0.0462(8) Uani d . 1 1 . .
    C C6 0.1163(3) -0.21292(19) 0.5488(4) 0.0634(10) Uani d . 1 1 . .
    H H6 0.0747 -0.2584 0.5920 0.076 Uiso calc R 1 1 . .
    C C7 0.1890(3) -0.2291(2) 0.4333(4) 0.0697(10) Uani d . 1 1 . .
    H H7 0.1977 -0.2854 0.3981 0.084 Uiso calc R 1 1 . .
    C C8 0.2511(3) -0.1615(2) 0.3673(4) 0.0650(10) Uani d . 1 1 . .
    H H8 0.3013 -0.1730 0.2879 0.078 Uiso calc R 1 1 . .
    C C9 0.2395(3) -0.07840(17) 0.4173(3) 0.0504(8) Uani d . 1 1 . .
    H H9 0.2825 -0.0344 0.3718 0.060 Uiso calc R 1 1 . .
    C C10 0.1632(2) -0.05776(16) 0.5373(3) 0.0377(7) Uani d . 1 1 . .
    C C11 0.2028(2) 0.10178(16) 0.5167(3) 0.0377(7) Uani d . 1 1 . .
    H H11 0.2380 0.0929 0.4248 0.045 Uiso calc R 1 1 . .
    C C12 0.2780(2) 0.31916(16) 0.5567(3) 0.0377(7) Uani d . 1 1 . .
    C C13 0.3284(2) 0.38988(16) 0.4623(3) 0.0341(6) Uani d . 1 1 . .
    C C14 0.3080(2) 0.47496(16) 0.5080(3) 0.0416(7) Uani d . 1 1 . .
    H H14 0.2641 0.4849 0.5935 0.050 Uiso calc R 1 1 . .
    C C15 0.3512(2) 0.54420(17) 0.4296(3) 0.0436(8) Uani d . 1 1 . .
    H H15 0.3365 0.6007 0.4604 0.052 Uiso calc R 1 1 . .
    C C16 0.4170(2) 0.52799(16) 0.3039(3) 0.0386(7) Uani d . 1 1 . .
    C C17 0.4401(2) 0.44479(17) 0.2556(3) 0.0431(7) Uani d . 1 1 . .
    H H17 0.4845 0.4355 0.1702 0.052 Uiso calc R 1 1 . .
    C C18 0.3963(2) 0.37526(17) 0.3363(3) 0.0418(7) Uani d . 1 1 . .
    H H18 0.4124 0.3189 0.3060 0.050 Uiso calc R 1 1 . .
    H H2 0.263(3) 0.2326(19) 0.3912(13) 0.080 Uiso d D 1 1 . .
    H H1 0.100(3) 0.1599(15) 0.730(3) 0.080 Uiso d D 1 1 . .
loop_
    _atom_site_aniso_label
    _atom_site_aniso_U_11
    _atom_site_aniso_U_22
    _atom_site_aniso_U_33
    _atom_site_aniso_U_12
    _atom_site_aniso_U_13
    _atom_site_aniso_U_23
    N1 0.0548(16) 0.0325(13) 0.0381(15) -0.0026(11) 0.0055(12) 0.0056(12)
    N2 0.0596(16) 0.0313(13) 0.0326(14) -0.0049(11) 0.0078(13) 0.0009(12)
    N3 0.0514(17) 0.0484(18) 0.061(2) -0.0082(13) 0.0051(15) 0.0071(15)
    O1 0.0646(16) 0.0614(15) 0.0547(16) 0.0077(12) 0.0191(12) -0.0034(12)
    O2 0.0846(16) 0.0478(12) 0.0279(12) -0.0042(10) 0.0145(11) -0.0027(9)
    O3 0.0816(18) 0.0724(16) 0.0608(16) -0.0184(13) 0.0259(14) 0.0057(13)
    O4 0.106(2) 0.0380(13) 0.122(2) 0.0020(13) 0.0465(17) 0.0116(14)
    C1 0.0366(16) 0.0398(17) 0.0317(17) 0.0017(13) 0.0015(14) 0.0060(13)
    C2 0.0439(18) 0.0465(18) 0.0409(19) 0.0049(14) 0.0008(16) 0.0026(15)
    C3 0.047(2) 0.079(2) 0.043(2) -0.0017(17) 0.0121(16) 0.0169(18)
    C4 0.053(2) 0.052(2) 0.067(2) -0.0131(16) -0.0026(19) 0.0260(18)
    C5 0.0410(18) 0.0447(19) 0.053(2) -0.0038(14) -0.0023(16) 0.0124(16)
    C6 0.068(2) 0.037(2) 0.085(3) -0.0094(16) -0.012(2) 0.0134(19)
    C7 0.081(3) 0.038(2) 0.091(3) 0.0013(18) -0.010(2) -0.006(2)
    C8 0.075(2) 0.048(2) 0.072(3) 0.0029(18) 0.005(2) -0.0115(18)
    C9 0.057(2) 0.0370(18) 0.058(2) -0.0003(14) 0.0067(17) 0.0002(15)
    C10 0.0387(17) 0.0341(16) 0.0402(18) -0.0008(13) -0.0045(14) 0.0076(14)
    C11 0.0428(17) 0.0367(17) 0.0338(17) 0.0012(13) 0.0065(13) 0.0058(14)
    C12 0.0427(17) 0.0377(17) 0.0329(18) 0.0023(13) 0.0033(14) -0.0011(14)
    C13 0.0376(16) 0.0339(16) 0.0307(17) -0.0016(13) 0.0018(13) -0.0022(13)
    C14 0.0487(18) 0.0394(17) 0.0370(18) 0.0017(13) 0.0126(14) -0.0052(14)
    C15 0.0482(18) 0.0344(16) 0.048(2) 0.0036(13) 0.0071(16) -0.0034(14)
    C16 0.0380(16) 0.0349(16) 0.0428(18) -0.0053(13) 0.0020(14) 0.0011(14)
    C17 0.0462(18) 0.0490(18) 0.0344(18) -0.0047(14) 0.0109(14) -0.0030(15)
    C18 0.0478(18) 0.0369(16) 0.0408(19) -0.0023(13) 0.0053(15) -0.0082(14)
_geom_special_details
;
All e.s.d.'s (except the e.s.d. in the dihedral angle between two l.s. planes)
are estimated using the full covariance matrix. The cell e.s.d.'s are taken
into account individually in the estimation of e.s.d.'s in distances, angles
and torsion angles; correlations between e.s.d.'s in cell parameters are only
used when they are defined by crystal symmetry. An approximate (isotropic)
treatment of cell e.s.d.'s is used for estimating e.s.d.'s involving l.s.
planes.
;
loop_
    _geom_bond_atom_site_label_1
    _geom_bond_atom_site_label_2
    _geom_bond_site_symmetry_2
    _geom_bond_distance
    _geom_bond_publ_flag
    N1 C11 . 1.274(3) ?
    N1 N2 . 1.390(3) ?
    N2 C12 . 1.350(3) ?
    N2 H2 . 0.898(10) ?
    N3 O3 . 1.218(3) ?
    N3 O4 . 1.222(3) ?
    N3 C16 . 1.479(3) ?
    O1 C2 . 1.357(3) ?
    O1 H1 . 0.859(10) ?
    O2 C12 . 1.227(3) ?
    C1 C2 . 1.388(4) ?
    C1 C10 . 1.437(3) ?
    C1 C11 . 1.453(3) ?
    C2 C3 . 1.411(4) ?
    C3 C4 . 1.357(4) ?
    C3 H3 . 0.9300 ?
    C4 C5 . 1.415(4) ?
    C4 H4A . 0.9300 ?
    C5 C10 . 1.420(3) ?
    C5 C6 . 1.420(4) ?
    C6 C7 . 1.351(4) ?
    C6 H6 . 0.9300 ?
    C7 C8 . 1.392(4) ?
    C7 H7 . 0.9300 ?
    C8 C9 . 1.365(4) ?
    C8 H8 . 0.9300 ?
    C9 C10 . 1.420(4) ?
    C9 H9 . 0.9300 ?
    C11 H11 . 0.9300 ?
    C12 C13 . 1.496(3) ?
    C13 C18 . 1.391(3) ?
    C13 C14 . 1.395(3) ?
    C14 C15 . 1.371(3) ?
    C14 H14 . 0.9300 ?
    C15 C16 . 1.379(4) ?
    C15 H15 . 0.9300 ?
    C16 C17 . 1.381(3) ?
    C17 C18 . 1.388(3) ?
    C17 H17 . 0.9300 ?
    C18 H18 . 0.9300 ?
loop_
    _geom_angle_atom_site_label_1
    _geom_angle_atom_site_label_2
    _geom_angle_atom_site_label_3
    _geom_angle_site_symmetry_1
    _geom_angle_site_symmetry_3
    _geom_angle
    _geom_angle_publ_flag
    C11 N1 N2 . . 116.7(2) ?
    C12 N2 N1 . . 117.8(2) ?
    C12 N2 H2 . . 125(2) ?
    N1 N2 H2 . . 117(2) ?
    O3 N3 O4 . . 123.6(3) ?
    O3 N3 C16 . . 118.7(3) ?
    O4 N3 C16 . . 117.7(3) ?
    C2 O1 H1 . . 110(2) ?
    C2 C1 C10 . . 118.9(2) ?
    C2 C1 C11 . . 120.6(2) ?
    C10 C1 C11 . . 120.5(2) ?
    O1 C2 C1 . . 122.8(3) ?
    O1 C2 C3 . . 116.5(3) ?
    C1 C2 C3 . . 120.7(3) ?
    C4 C3 C2 . . 120.3(3) ?
    C4 C3 H3 . . 119.9 ?
    C2 C3 H3 . . 119.9 ?
    C3 C4 C5 . . 122.0(3) ?
    C3 C4 H4A . . 119.0 ?
    C5 C4 H4A . . 119.0 ?
    C4 C5 C10 . . 118.1(3) ?
    C4 C5 C6 . . 122.4(3) ?
    C10 C5 C6 . . 119.5(3) ?
    C7 C6 C5 . . 121.2(3) ?
    C7 C6 H6 . . 119.4 ?
    C5 C6 H6 . . 119.4 ?
    C6 C7 C8 . . 119.9(3) ?
    C6 C7 H7 . . 120.1 ?
    C8 C7 H7 . . 120.1 ?
    C9 C8 C7 . . 120.9(3) ?
    C9 C8 H8 . . 119.5 ?
    C7 C8 H8 . . 119.5 ?
    C8 C9 C10 . . 121.4(3) ?
    C8 C9 H9 . . 119.3 ?
    C10 C9 H9 . . 119.3 ?
    C5 C10 C9 . . 117.0(2) ?
    C5 C10 C1 . . 120.0(3) ?
    C9 C10 C1 . . 123.0(2) ?
    N1 C11 C1 . . 121.6(3) ?
    N1 C11 H11 . . 119.2 ?
    C1 C11 H11 . . 119.2 ?
    O2 C12 N2 . . 122.2(2) ?
    O2 C12 C13 . . 120.9(2) ?
    N2 C12 C13 . . 117.0(2) ?
    C18 C13 C14 . . 119.0(2) ?
    C18 C13 C12 . . 123.8(2) ?
    C14 C13 C12 . . 117.1(2) ?
    C15 C14 C13 . . 121.5(3) ?
    C15 C14 H14 . . 119.3 ?
    C13 C14 H14 . . 119.3 ?
    C14 C15 C16 . . 118.3(2) ?
    C14 C15 H15 . . 120.8 ?
    C16 C15 H15 . . 120.8 ?
    C15 C16 C17 . . 122.0(2) ?
    C15 C16 N3 . . 118.9(3) ?
    C17 C16 N3 . . 119.0(3) ?
    C16 C17 C18 . . 119.1(3) ?
    C16 C17 H17 . . 120.5 ?
    C18 C17 H17 . . 120.5 ?
    C17 C18 C13 . . 120.0(2) ?
    C17 C18 H18 . . 120.0 ?
    C13 C18 H18 . . 120.0 ?
loop_
    _geom_hbond_atom_site_label_D
    _geom_hbond_atom_site_label_H
    _geom_hbond_atom_site_label_A
    _geom_hbond_site_symmetry_A
    _geom_hbond_distance_DH
    _geom_hbond_distance_HA
    _geom_hbond_distance_DA
    _geom_hbond_angle_DHA
    O1 H1 N1 . 0.859(10) 1.85(2) 2.599(3) 144(3)
    N2 H2 O2 4_565 0.898(10) 2.062(14) 2.923(3) 160(3)
data_global
_journal_date_recd_electronic     2011-10-25
_journal_date_accepted     2011-10-31
_journal_name_full     'Acta Crystallographica, Section E'
_journal_year     2011
_journal_volume     67
_journal_issue     12
_journal_page_first     o3278
_journal_page_last     o3278
_journal_paper_category     QO
_journal_coeditor_code     CV5182
_publ_contact_author_name     'Xiaofeng Li'
_publ_contact_author_address
;
Institute of Marine Materials Science and Engineering
Shanghai Maritime University
Shanghai 201306
People's Republic of China
;
_publ_contact_author_email     xfli@shmtu.edu.cn
_publ_section_title
;
<i>N</i>'-[(2-Hydroxynaphthalen-1-yl)methylidene]-4-nitrobenzohydrazide
;
loop_
    _publ_author_name
    _publ_author_address
    'Yan An'
;
Institute of Marine Materials Science and Engineering
Shanghai Maritime University
Shanghai 201306
People's Republic of China
;
    'Xiaofeng Li'
;
Institute of Marine Materials Science and Engineering
Shanghai Maritime University
Shanghai 201306
People's Republic of China
;
    'Yingjie Zhang'
;
Institute of Marine Materials Science and Engineering
Shanghai Maritime University
Shanghai 201306
People's Republic of China
;
