# Supplementary material for: N′-[(2-Hy­droxy­naphthalen-1-yl)methyl­idene]-4-nitro­benzohydrazide
Source: Acta Crystallogr Sect E Struct Rep Online. 2011 Nov 12;67(Pt 12):o3278. doi: 10.1107/S1600536811045685 (PMC3238935; doi:10.1107/S1600536811045685)
Supplement: Supplementary file 2 [file e-67-o3278-Isup2.hkl]

# 
# h,k,l, Fc-squared, Fo-squared, sigma(Fo-squared) and status flag 
# 
data_I
_shelx_title ' A in P2(1)/c' 
_shelx_refln_list_code          4 
_shelx_F_calc_maximum      284.33 
_exptl_crystal_F_000       696.00 
_reflns_d_resolution_high  0.8255 
 
loop_ 
 _symmetry_equiv_pos_as_xyz 
 'x, y, z' 
 '-x, y+1/2, -z+1/2' 
 '-x, -y, -z' 
 'x, -y-1/2, z-1/2' 
 
_cell_length_a    11.2082 
_cell_length_b    15.4315 
_cell_length_c     8.9817 
_cell_angle_alpha  90.000 
_cell_angle_beta   90.701 
_cell_angle_gamma  90.000 
 
_shelx_F_squared_multiplier     1.000 
 
loop_ 
 _refln_index_h 
 _refln_index_k 
 _refln_index_l 
 _refln_F_squared_calc 
 _refln_F_squared_meas 
 _refln_F_squared_sigma 
 _refln_observed_status 
   2   0   0     1462.04     1392.99     25.26 o 
   3   0   0     1133.95     1041.09     50.18 o 
   4   0   0     4028.35     4068.96     67.16 o 
   5   0   0        6.99        1.02      5.26 o 
   6   0   0      884.26      878.67     28.35 o 
   7   0   0       58.22       53.02     12.00 o 
   8   0   0       75.35       85.14     13.66 o 
   9   0   0       33.60       33.02     12.42 o 
  10   0   0       37.65       32.00     16.00 o 
  11   0   0       17.68       35.64     16.00 o 
  12   0   0       37.89       31.27     18.91 o 
  13   0   0        0.44       -0.59     10.76 o 
   1   1   0     2376.19     2467.34     27.76 o 
   2   1   0     1218.70     1204.57     17.40 o 
   3   1   0     4076.99     4087.55     45.64 o 
   4   1   0      757.66      736.86     15.10 o 
   5   1   0      632.91      584.35     14.80 o 
   6   1   0      196.39      189.52     10.28 o 
   7   1   0       62.21       66.54      7.99 o 
   8   1   0       48.17       54.31      8.14 o 
   9   1   0       49.86       56.91      9.57 o 
  10   1   0       71.96       63.44     15.12 o 
  11   1   0        7.05        0.36      9.26 o 
  12   1   0       23.55       34.65     12.45 o 
  13   1   0       15.00       13.68      9.64 o 
   0   2   0     3583.36     3491.82     56.73 o 
   1   2   0      365.00      340.52      6.61 o 
   2   2   0     7890.62     7693.50     70.55 o 
   3   2   0      780.86      771.61     12.65 o 
   4   2   0      884.02      861.80     16.29 o 
   5   2   0        6.50        8.56      4.09 o 
   6   2   0     1163.73     1139.22     24.25 o 
   7   2   0       36.78       46.12      6.94 o 
   8   2   0      162.31      146.74     17.64 o 
   9   2   0       11.79       18.45      7.96 o 
  10   2   0       22.99       17.34      7.60 o 
  11   2   0       40.01       27.07      8.58 o 
  12   2   0       46.86       50.72     10.74 o 
  13   2   0       64.55       66.74     15.11 o 
   1   3   0       55.60       48.87      4.01 o 
   2   3   0      344.31      307.82      9.91 o 
   3   3   0     2867.00     2867.42     35.62 o 
   4   3   0       46.12       46.67      4.29 o 
   5   3   0      143.50      145.92      7.24 o 
   6   3   0        1.22        2.37      3.51 o 
   7   3   0      336.07      333.35     11.88 o 
   8   3   0      144.04      146.64     10.26 o 
   9   3   0      528.80      571.76     18.47 o 
  10   3   0        0.79        0.74      6.66 o 
  11   3   0        6.15       16.04      7.77 o 
  12   3   0       65.64       65.67     15.27 o 
  13   3   0       49.24       69.92     15.40 o 
   0   4   0     3375.03     3378.56     40.79 o 
   1   4   0      544.41      594.59      8.93 o 
   2   4   0     1740.58     1658.40     18.27 o 
   3   4   0        7.15        4.34      2.73 o 
   4   4   0      490.09      473.99      9.65 o 
   5   4   0       60.90       63.10      5.35 o 
   6   4   0      119.13      117.48     11.16 o 
   7   4   0      703.25      741.98     18.16 o 
   8   4   0       13.51       14.93      5.69 o 
   9   4   0        9.58        7.93      6.37 o 
  10   4   0        7.53       11.80      7.19 o 
  11   4   0        0.03      -10.01      9.13 o 
  12   4   0       29.37       43.20     18.62 o 
  13   4   0        0.32        6.91     11.28 o 
   1   5   0     1024.76     1047.28     13.82 o 
   2   5   0       23.50       24.27      3.10 o 
   3   5   0      283.80      283.40      7.88 o 
   4   5   0        8.17        6.91      3.53 o 
   5   5   0      726.10      738.44     13.24 o 
   6   5   0     1575.08     1639.75     26.80 o 
   7   5   0        3.52        2.53      4.53 o 
   8   5   0      100.58       98.20      9.02 o 
   9   5   0        8.94       14.72      6.08 o 
  10   5   0        0.04       -1.76      8.35 o 
  11   5   0        8.33       10.69      9.37 o 
  12   5   0        1.91        8.89     12.21 o 
  13   5   0        4.68        8.97     11.56 o 
   0   6   0       31.50       25.57      4.72 o 
   1   6   0       35.54       37.74      3.59 o 
   2   6   0      582.37      601.13     13.61 o 
   3   6   0      900.47      916.19     17.37 o 
   4   6   0       27.53       28.83      4.39 o 
   5   6   0        2.83       -0.18      3.48 o 
   6   6   0      382.69      360.39     14.15 o 
   7   6   0      457.71      462.53     16.17 o 
   8   6   0        0.32       -5.79      5.76 o 
   9   6   0       13.32        9.35      7.89 o 
  10   6   0       36.87       37.48     10.55 o 
  11   6   0        0.15        4.92      8.66 o 
  12   6   0        0.59       23.27     27.60 o 
   1   7   0       13.92        9.96      2.97 o 
   2   7   0     1830.83     1961.21     22.72 o 
   3   7   0      341.07      332.57      9.19 o 
   4   7   0       54.31       58.64      6.46 o 
   5   7   0       15.70       18.21      4.31 o 
   6   7   0      311.93      327.28     10.99 o 
   7   7   0        5.98        1.33      6.15 o 
   8   7   0        1.14       -5.78      6.02 o 
   9   7   0        3.58        1.07      7.43 o 
  10   7   0       43.44       40.64     11.06 o 
  11   7   0       47.94       66.04     14.54 o 
  12   7   0        1.07       21.42     25.45 o 
   0   8   0       66.54       76.71      8.65 o 
   1   8   0      851.31      872.89     14.38 o 
   2   8   0      326.84      341.91      9.23 o 
   3   8   0      779.93      829.24     15.84 o 
   4   8   0      123.52      120.22      6.95 o 
   5   8   0       16.53       18.71      5.41 o 
   6   8   0        0.03       -4.94      6.19 o 
   7   8   0       75.89       80.07      9.09 o 
   8   8   0        1.27       -6.77      6.26 o 
   9   8   0        1.14       -8.32      7.84 o 
  10   8   0       45.41       63.41     12.27 o 
  11   8   0       61.49       57.51     15.64 o 
  12   8   0        0.09       19.64     16.73 o 
   1   9   0       88.49      100.23      6.06 o 
   2   9   0       57.84       71.39      5.36 o 
   3   9   0        4.70        2.92      3.45 o 
   4   9   0      124.90      130.02      9.16 o 
   5   9   0       10.41       11.80      5.50 o 
   6   9   0       50.81       51.83      7.64 o 
   7   9   0       32.84       38.86      7.72 o 
   8   9   0       12.19       10.23      8.10 o 
   9   9   0       26.61       27.33     10.30 o 
  10   9   0        3.35        8.28      8.88 o 
  11   9   0       51.02      116.94     86.55 o 
   0  10   0       15.31       14.42      5.42 o 
   1  10   0       25.65       27.98      4.34 o 
   2  10   0      293.10      293.31      9.59 o 
   3  10   0       13.19       16.14      5.51 o 
   4  10   0       90.57       98.12      9.43 o 
   5  10   0       12.13        8.10      6.17 o 
   6  10   0      187.53      194.10     12.71 o 
   7  10   0       40.41       44.43      8.36 o 
   8  10   0       11.79       13.71      8.89 o 
   9  10   0       31.94       43.32     10.76 o 
  10  10   0       78.60       63.68     13.34 o 
  11  10   0       15.81       26.91     16.73 o 
   1  11   0      119.28      121.25      7.28 o 
   2  11   0        5.96        7.34      4.87 o 
   3  11   0       56.20       50.52      7.52 o 
   4  11   0       25.49       27.05      6.80 o 
   5  11   0      341.59      339.23     15.31 o 
   6  11   0       52.26       74.65      9.63 o 
   7  11   0       58.00       71.12      9.67 o 
   8  11   0        3.34       14.53      9.11 o 
   9  11   0       29.86       39.51     23.37 o 
  10  11   0        7.85       50.41     24.23 o 
   0  12   0       10.87       18.24      6.94 o 
   1  12   0      371.23      392.59     16.64 o 
   2  12   0      687.20      731.94     20.41 o 
   3  12   0      196.17      212.84     26.24 o 
   4  12   0     1808.86     1775.53     40.78 o 
   5  12   0       18.81       13.12      7.40 o 
   6  12   0       36.65       44.00      9.09 o 
   7  12   0        2.67       -4.78     10.21 o 
   8  12   0       57.70       59.25     30.08 o 
   9  12   0        0.03       21.17     23.50 o 
  10  12   0       14.07       23.21     11.17 o 
   1  13   0      868.53      940.35     26.23 o 
   2  13   0      461.39      439.21     18.69 o 
   3  13   0      769.72      779.73     24.58 o 
   4  13   0       64.80       63.86      9.67 o 
   5  13   0      253.74      241.91     15.33 o 
   6  13   0        4.32        3.31      8.41 o 
   7  13   0        3.88       21.36     16.18 o 
   8  13   0        2.84       32.62     46.26 o 
   9  13   0        0.17       -8.27      9.46 o 
   0  14   0     1755.81     1808.82     58.69 o 
   1  14   0       64.52       76.40     13.37 o 
   2  14   0       27.73       34.82      8.86 o 
   3  14   0       72.79       72.24     11.88 o 
   4  14   0      103.67      105.52     13.98 o 
   5  14   0        9.65       20.97     10.22 o 
   6  14   0        0.73       16.08     32.42 o 
   7  14   0        0.48       19.55     22.78 o 
   8  14   0       51.52       36.61     13.45 o 
   1  15   0      251.56      153.16     41.46 o 
   2  15   0        6.87       18.71     13.67 o 
   3  15   0       64.03       73.01     13.52 o 
   4  15   0        0.52       -4.22      8.17 o 
   5  15   0      119.00      104.06     16.36 o 
   6  15   0       14.24        5.18     11.05 o 
   7  15   0       93.14      117.88     21.46 o 
   8  15   0        0.02       10.37     11.80 o 
   0  16   0        9.12       -2.91     17.46 o 
   1  16   0        0.20       -3.74     10.98 o 
   2  16   0        0.26       -4.36     16.00 o 
   3  16   0        3.54        1.10     12.53 o 
   4  16   0        2.45       21.31     13.05 o 
   5  16   0        0.82      -14.66      9.77 o 
   6  16   0       41.00       41.15     14.65 o 
   1  17   0       14.16       36.22     15.40 o 
   2  17   0       29.49       43.99     15.84 o 
   0  18   0       59.19       60.37     26.18 o 
   1  18   0        0.58        1.32     13.62 o 
   2  18   0        0.60        3.56     14.60 o 
 -13   1   1       17.48       36.37     19.64 o 
 -12   1   1        1.48        0.98      7.90 o 
 -11   1   1        0.37       -6.10      6.54 o 
 -10   1   1        9.91       -1.25      6.50 o 
  -9   1   1       94.56       87.54      8.94 o 
  -8   1   1      148.65      159.41      9.51 o 
  -7   1   1      162.20      183.11      8.79 o 
  -6   1   1       40.12       40.42      4.95 o 
  -5   1   1     1093.44     1091.60     17.19 o 
  -4   1   1       68.19       66.00      4.51 o 
  -3   1   1      189.58      186.20      8.73 o 
  -2   1   1        0.17        0.78      2.45 o 
  -1   1   1    11331.62    10648.17    239.23 o 
   0   1   1     1826.82     1665.50     24.00 o 
   1   1   1       63.92       58.56      6.61 o 
   2   1   1       83.66       63.02      4.40 o 
   3   1   1    62088.16    57831.63    576.74 o 
   4   1   1      696.48      703.91     15.65 o 
   5   1   1       32.78       40.55      5.68 o 
   6   1   1       98.70       84.48      7.82 o 
   7   1   1      583.81      583.64     17.88 o 
   8   1   1       15.66       17.94      6.27 o 
   9   1   1       14.59       12.14      7.48 o 
  10   1   1       55.67       47.02     11.70 o 
  11   1   1       20.03       24.79     11.56 o 
  12   1   1        7.87        3.25     11.05 o 
  13   1   1        4.24       -4.58     14.91 o 
 -13   2   1      126.25      115.64     24.73 o 
 -12   2   1        4.70       11.06      9.73 o 
 -11   2   1      159.70      171.82     13.80 o 
 -10   2   1        4.01       -1.23      7.03 o 
  -9   2   1       48.26       64.89     11.49 o 
  -8   2   1        0.04       -4.55      4.15 o 
  -7   2   1     1441.97     1492.72     24.15 o 
  -6   2   1     1543.90     1555.54     23.11 o 
  -5   2   1      275.36      294.23      8.94 o 
  -4   2   1       50.97       65.14      4.53 o 
  -3   2   1      112.91       96.32      4.90 o 
  -2   2   1     2262.27     2247.82     29.42 o 
  -1   2   1     8098.65     7921.51    112.37 o 
   0   2   1      947.27      999.34     15.22 o 
   1   2   1      266.23      261.97      6.69 o 
   2   2   1     1576.54     1444.01     19.21 o 
   3   2   1      218.52      226.23      8.08 o 
   4   2   1     6168.00     6033.56     91.28 o 
   5   2   1       41.69       51.47      5.90 o 
   6   2   1       10.66       13.32      4.85 o 
   7   2   1        7.96       14.14      5.58 o 
   8   2   1      521.34      509.74     19.76 o 
   9   2   1      101.74       98.67     13.26 o 
  10   2   1        0.06       -5.80      6.77 o 
  11   2   1        2.29        3.20      8.99 o 
  12   2   1       12.43       10.82      9.05 o 
  13   2   1       16.15       33.77     11.24 o 
 -13   3   1       30.56       40.27     16.00 o 
 -12   3   1       45.41       64.54     20.01 o 
 -11   3   1       79.59       96.91     15.81 o 
 -10   3   1      114.13      109.36     10.55 o 
  -9   3   1       81.37       76.50      8.74 o 
  -8   3   1      256.91      258.10     11.18 o 
  -7   3   1       22.10       31.57      5.45 o 
  -6   3   1       32.13       30.88      4.70 o 
  -5   3   1       42.25       35.78      4.43 o 
  -4   3   1       30.02       27.13      3.63 o 
  -3   3   1     2011.47     1990.37     20.26 o 
  -2   3   1       30.39       33.05      4.51 o 
  -1   3   1      260.02      231.04      6.51 o 
   0   3   1     1508.00     1474.09     21.28 o 
   1   3   1     1489.14     1483.57     18.12 o 
   2   3   1      213.35      192.95      9.77 o 
   3   3   1     2825.19     2760.36     32.55 o 
   4   3   1      188.08      199.31      8.40 o 
   5   3   1       98.84      101.51      7.65 o 
   6   3   1       48.65       53.42      6.41 o 
   7   3   1      698.52      710.53     21.74 o 
   8   3   1       89.57       95.87     11.86 o 
   9   3   1      452.69      418.43     19.39 o 
  10   3   1      107.60      103.44     11.13 o 
  11   3   1       60.98       75.09     11.62 o 
  12   3   1        1.43        6.15      8.21 o 
  13   3   1       11.16        1.24     10.53 o 
 -13   4   1       24.56       44.39     13.86 o 
 -12   4   1       23.10       32.94     12.64 o 
 -11   4   1        0.03      -14.80     15.83 o 
 -10   4   1        9.75        1.15     12.10 o 
  -9   4   1       52.63       58.15     10.32 o 
  -8   4   1       25.54       30.13      6.39 o 
  -7   4   1      360.78      342.32     11.77 o 
  -6   4   1      317.58      310.82     10.39 o 
  -5   4   1      528.33      569.65     13.84 o 
  -4   4   1      128.16      132.92      8.82 o 
  -3   4   1      667.42      722.88     10.85 o 
  -2   4   1       36.64       36.84      5.14 o 
  -1   4   1      379.98      368.26     11.88 o 
   0   4   1      335.82      391.39     11.93 o 
   1   4   1      140.59      118.98      4.66 o 
   2   4   1      390.91      364.66      8.19 o 
   3   4   1      155.14      160.18      7.84 o 
   4   4   1       35.11       40.61      4.44 o 
   5   4   1      207.91      212.43      9.52 o 
   6   4   1     1535.45     1485.90     28.76 o 
   7   4   1       10.08       12.82      5.18 o 
   8   4   1       27.77       36.63      6.96 o 
   9   4   1       46.52       44.53      8.13 o 
  10   4   1      110.56      129.73     11.75 o 
  11   4   1       23.78       33.92     11.68 o 
  12   4   1       36.06       34.91     12.34 o 
  13   4   1        1.58       -5.30     10.31 o 
 -13   5   1        0.75        1.64      9.91 o 
 -12   5   1        5.54        4.10      9.34 o 
 -11   5   1       54.19       42.74     13.24 o 
 -10   5   1       10.35       -5.89     18.19 o 
  -9   5   1        2.00       -2.57      9.16 o 
  -8   5   1       14.89       10.17      7.02 o 
  -7   5   1       16.97       10.84      4.88 o 
  -6   5   1        1.00        2.27      3.75 o 
  -5   5   1       41.67       51.44      5.63 o 
  -4   5   1     4879.27     5119.42     55.92 o 
  -3   5   1       61.60       69.09      5.55 o 
  -2   5   1      133.99      123.11      6.43 o 
  -1   5   1       28.49       35.18      3.40 o 
   0   5   1      517.07      514.17      9.59 o 
   1   5   1     1703.22     1692.05     28.57 o 
   2   5   1        2.91        1.73      2.66 o 
   3   5   1        0.85        1.38      2.95 o 
   4   5   1       32.48       28.43      4.11 o 
   5   5   1      451.00      429.76     11.69 o 
   6   5   1      114.03      119.30      8.64 o 
   7   5   1        2.77       -0.02      4.57 o 
   8   5   1        0.62       -1.12      4.94 o 
   9   5   1       43.80       42.82      7.94 o 
  10   5   1       88.41       91.84     10.48 o 
  11   5   1        2.20        6.50     11.99 o 
  13   5   1        2.08       -1.42     10.76 o 
 -12   6   1        9.64       13.36     10.49 o 
 -11   6   1      123.60      139.26     16.14 o 
 -10   6   1       42.10       34.95     10.61 o 
  -9   6   1        2.46       -6.57      7.89 o 
  -8   6   1       14.24       16.17      7.97 o 
  -7   6   1        5.45       -1.11      6.00 o 
  -6   6   1        7.03        7.45      4.51 o 
  -5   6   1      184.68      179.77      7.49 o 
  -4   6   1        6.17        6.73      3.12 o 
  -3   6   1     3714.05     3937.01     98.41 o 
  -2   6   1      694.69      725.81     11.32 o 
  -1   6   1       20.78       20.63      2.89 o 
   0   6   1       78.48       81.17      6.01 o 
   1   6   1       50.46       60.39      4.30 o 
   2   6   1      234.08      236.12      7.13 o 
   3   6   1        9.16        6.73      3.83 o 
   4   6   1      374.96      369.77     13.28 o 
   5   6   1      253.19      260.67      9.56 o 
   6   6   1      159.71      163.29      9.27 o 
   7   6   1       54.92       60.53      7.53 o 
   8   6   1      100.50      108.18     10.29 o 
   9   6   1      131.12      133.18     11.16 o 
  10   6   1        0.34        4.48     13.40 o 
  11   6   1        0.01       11.96     20.30 o 
 -12   7   1       20.25       25.11     11.47 o 
 -11   7   1       22.12       22.41     11.03 o 
 -10   7   1        0.05       -4.21     14.02 o 
  -9   7   1        0.51       -7.26      7.02 o 
  -8   7   1        8.43        3.96      7.50 o 
  -7   7   1        6.90        8.77      7.55 o 
  -6   7   1       31.63       38.82      6.40 o 
  -5   7   1        0.08       -0.88      4.07 o 
  -4   7   1       75.88       79.05      5.21 o 
  -3   7   1     1229.98     1219.00     19.85 o 
  -2   7   1      270.77      294.12      7.85 o 
  -1   7   1       35.78       41.03      3.78 o 
   0   7   1     2566.01     2674.04     27.52 o 
   1   7   1        0.41       -2.25      2.46 o 
   2   7   1       44.66       52.21      4.59 o 
   3   7   1        2.27        5.90      3.38 o 
   4   7   1      108.66      103.86      7.67 o 
   5   7   1       28.12       26.32      4.69 o 
   6   7   1      112.47      120.51      8.04 o 
   7   7   1        1.52       -1.97      4.43 o 
   8   7   1        0.49        2.30      5.65 o 
   9   7   1       30.38       33.05      9.25 o 
  10   7   1        2.11       14.35     11.02 o 
  11   7   1        0.58        9.36     17.81 o 
  12   7   1        0.69        2.91     15.27 o 
 -12   8   1       10.03       10.80     11.10 o 
 -11   8   1       51.01       64.70     14.41 o 
 -10   8   1       78.54       68.24     13.02 o 
  -9   8   1       21.23        7.58      9.01 o 
  -8   8   1       14.92        4.20      7.98 o 
  -7   8   1       64.80       63.43     10.43 o 
  -6   8   1        2.26        5.16      5.16 o 
  -5   8   1        5.71       -0.11      4.61 o 
  -4   8   1       35.45       39.32      6.60 o 
  -3   8   1     2053.95     2271.22     32.06 o 
  -2   8   1        1.21       -1.24      2.79 o 
  -1   8   1        7.43       11.43      3.19 o 
   0   8   1        0.21       -0.11      2.85 o 
   1   8   1       20.58       29.79      3.95 o 
   2   8   1      713.32      710.85     16.93 o 
   3   8   1       14.35       26.41      4.11 o 
   4   8   1       22.92       27.19      4.59 o 
   5   8   1     1352.46     1361.70     25.96 o 
   6   8   1      123.88      134.85      9.93 o 
   7   8   1       28.66       22.84      5.69 o 
   8   8   1       10.30       -1.10      6.00 o 
   9   8   1        3.72        9.49      7.85 o 
  10   8   1       10.45        9.68     15.31 o 
  11   8   1        5.37        3.64     13.82 o 
 -11   9   1      111.94      111.31     23.15 o 
 -10   9   1        7.19        0.04      9.06 o 
  -9   9   1       98.14      123.52     17.00 o 
  -8   9   1      167.43      180.71     16.31 o 
  -7   9   1       43.20       37.38      9.60 o 
  -6   9   1       12.19        5.93      5.48 o 
  -5   9   1       33.10       28.09      7.56 o 
  -4   9   1      766.38      802.55     19.35 o 
  -3   9   1      283.57      289.71     11.78 o 
  -2   9   1       36.95       42.08      4.70 o 
  -1   9   1      193.04      213.62      7.67 o 
   0   9   1       72.64       65.47      5.24 o 
   1   9   1      144.67      153.41      7.06 o 
   2   9   1       24.86       25.92      4.29 o 
   3   9   1       29.15       31.88      4.87 o 
   4   9   1      304.15      298.87     10.41 o 
   5   9   1      333.42      337.15     11.60 o 
   6   9   1       95.26      101.28      9.43 o 
   7   9   1       32.60       30.40      7.27 o 
   8   9   1        2.82        1.61      6.86 o 
   9   9   1       49.14       64.26     11.64 o 
  10   9   1       11.48       22.16     19.12 o 
  11   9   1        2.81       10.18     13.82 o 
 -11  10   1      121.16      154.42     27.89 o 
 -10  10   1        0.02       15.13      9.52 o 
  -9  10   1      524.03      586.10     26.16 o 
  -8  10   1      270.99      278.42     18.27 o 
  -7  10   1       81.55       91.90     12.67 o 
  -6  10   1        2.13        8.21      8.87 o 
  -5  10   1      280.68      273.56     13.05 o 
  -4  10   1        4.55        4.72      5.38 o 
  -3  10   1      166.90      169.41     10.04 o 
  -2  10   1       17.37       26.43      5.71 o 
  -1  10   1       70.76       74.05      6.81 o 
   0  10   1      189.43      179.89      8.98 o 
   1  10   1       73.40       74.22      5.80 o 
   2  10   1        1.66        1.05      3.46 o 
   3  10   1      464.76      442.15     12.54 o 
   4  10   1        7.60        3.37      4.25 o 
   5  10   1        0.08       -3.61      4.59 o 
   6  10   1       26.27       19.88      7.04 o 
   7  10   1      140.96      146.84     13.33 o 
   8  10   1       72.12       84.74     10.62 o 
   9  10   1        1.09       14.92     16.89 o 
  10  10   1       56.41       55.47     12.86 o 
  11  10   1       79.51       96.31     15.40 o 
 -10  11   1       20.92       34.73     27.38 o 
  -9  11   1       43.27       64.92     27.65 o 
  -8  11   1       20.09       23.22     17.81 o 
  -7  11   1       20.84       25.39     10.08 o 
  -6  11   1       11.55       12.57      8.59 o 
  -5  11   1       92.35      101.31     12.97 o 
  -4  11   1       68.41       60.95      8.20 o 
  -3  11   1       48.70       52.61      7.70 o 
  -2  11   1        6.70       10.13      5.23 o 
  -1  11   1      860.28      887.30     20.43 o 
   0  11   1        3.99        5.67      3.77 o 
   1  11   1        1.34        4.83      3.87 o 
   2  11   1      103.32       97.77      7.54 o 
   3  11   1       72.33       74.33      6.98 o 
   4  11   1      339.36      319.31     14.18 o 
   5  11   1      275.59      300.14     14.80 o 
   6  11   1        5.09        9.60      6.64 o 
   7  11   1      631.45      658.04     21.82 o 
   8  11   1        0.83        0.75      8.30 o 
   9  11   1       20.82       17.76     12.36 o 
 -10  12   1        0.05       17.75     32.81 o 
  -9  12   1        6.52        3.81     12.55 o 
  -8  12   1        3.27       -7.78      9.72 o 
  -7  12   1       96.48       86.07     13.68 o 
  -6  12   1       26.10       23.17      9.95 o 
  -5  12   1        9.29        3.33      8.30 o 
  -4  12   1      210.36      220.67     13.60 o 
  -3  12   1        7.48        4.34      6.47 o 
  -2  12   1     1724.37     1744.85     34.41 o 
  -1  12   1       46.98       54.94      7.47 o 
   0  12   1      495.06      503.73     16.19 o 
   1  12   1      447.65      440.71     13.45 o 
   2  12   1       77.67       86.85      7.96 o 
   3  12   1       18.94       23.43      7.47 o 
   4  12   1     1593.86     1597.36     32.02 o 
   5  12   1       92.42       92.92     10.37 o 
   6  12   1      250.66      236.59     14.83 o 
   7  12   1       30.70       27.51     17.53 o 
   8  12   1        2.02       11.54      9.84 o 
   9  12   1       22.23       16.43      9.78 o 
  10  12   1        0.12       21.82     16.00 o 
  -9  13   1        0.07       22.30     44.68 o 
  -8  13   1        2.35       18.32     16.42 o 
  -7  13   1        1.36       -1.62      9.13 o 
  -6  13   1       35.72       28.67     10.59 o 
  -5  13   1      207.10      197.97     36.31 o 
  -4  13   1       30.33       20.11      7.85 o 
  -3  13   1       11.59       14.05      7.09 o 
  -2  13   1      195.46      214.42     16.73 o 
  -1  13   1     1098.02     1138.85     29.39 o 
   0  13   1      460.27      499.80     19.92 o 
   1  13   1       86.83      103.67     11.97 o 
   2  13   1       96.78      108.84     10.97 o 
   3  13   1      522.20      511.50     18.61 o 
   4  13   1       24.43       18.73      7.60 o 
   5  13   1       88.72      100.71     17.43 o 
   6  13   1       26.99       42.23      9.33 o 
   7  13   1        0.27        9.40     14.47 o 
   8  13   1        2.35       12.74     33.00 o 
  -8  14   1        0.68       22.46     42.84 o 
  -7  14   1        2.05        7.90     39.58 o 
  -6  14   1       78.17       87.19     31.87 o 
  -5  14   1        2.55        4.18     11.44 o 
  -4  14   1        1.62       11.15      9.03 o 
  -3  14   1      117.41      108.93     13.54 o 
  -2  14   1      444.25      464.72     21.59 o 
  -1  14   1       69.50       76.40     10.40 o 
   0  14   1      179.75      225.87     14.23 o 
   1  14   1      153.90      164.33     16.98 o 
   2  14   1       58.11       51.13     25.59 o 
   3  14   1       43.93       38.77     12.91 o 
   4  14   1       53.75       63.15     15.75 o 
   5  14   1        9.24       15.63     10.39 o 
   6  14   1       13.58       14.77     16.44 o 
   7  14   1       15.23       23.39     18.41 o 
   8  14   1       43.65       22.02     10.83 o 
  -8  15   1        0.42       -8.00     10.29 o 
  -7  15   1       14.26       28.12     43.48 o 
  -6  15   1        0.88       -1.70     10.76 o 
  -5  15   1      116.94       90.97     15.92 o 
  -4  15   1        4.26       18.84     25.87 o 
  -3  15   1        4.35        0.09     22.31 o 
  -2  15   1       44.71       47.54     10.11 o 
  -1  15   1        0.00       -6.18      9.77 o 
   0  15   1        4.54       20.85     15.54 o 
   1  15   1       17.96       21.14     11.88 o 
   2  15   1        0.21       12.88     22.06 o 
   3  15   1      378.29      427.91     65.46 o 
   4  15   1      112.64      133.48     18.84 o 
   5  15   1       70.06      100.16     14.87 o 
   6  15   1        2.59        2.93      8.53 o 
   7  15   1       92.76      103.41     16.57 o 
  -6  16   1       29.96        6.55     18.91 o 
  -5  16   1        4.23       14.55     18.91 o 
  -4  16   1       24.51       29.36     13.34 o 
  -3  16   1        1.14       -2.18     15.27 o 
  -2  16   1        1.21        3.26     11.80 o 
  -1  16   1        0.18       -6.00     11.05 o 
   0  16   1        7.97        0.05     11.28 o 
   1  16   1       92.23      105.97     18.00 o 
   2  16   1        6.18        5.82     16.73 o 
   3  16   1       17.18       20.00     12.86 o 
   4  16   1       26.43       29.09     18.18 o 
   5  16   1        5.18       17.48     13.34 o 
  -5  17   1       93.17       76.87     27.27 o 
  -2  17   1       42.51       35.64     21.82 o 
  -1  17   1       16.18        5.45     12.86 o 
   0  17   1        1.47       11.19     13.11 o 
   1  17   1        3.08       18.25     13.97 o 
   3  17   1       69.22       97.52     30.55 o 
   4  17   1       15.43       28.37     21.82 o 
   5  17   1        5.15       18.91     23.27 o 
  -3  18   1        0.82        8.73     20.36 o 
  -2  18   1        1.16      -10.18     18.18 o 
  -1  18   1       11.56       29.09     22.55 o 
   0  18   1        3.64       11.18     14.65 o 
   1  18   1       42.72       49.09     16.46 o 
   2  18   1        8.03       10.90     14.81 o 
 -11   0   2        4.22       -1.45     12.36 o 
 -10   0   2        9.12       10.55     31.27 o 
  -9   0   2       17.07       20.00     17.40 o 
  -8   0   2      215.49      233.86     20.49 o 
  -7   0   2      322.23      330.55     13.44 o 
  -6   0   2      587.06      621.98     17.86 o 
  -5   0   2     1230.94     1372.28     23.90 o 
  -4   0   2       57.43       63.48      5.40 o 
  -3   0   2     1044.47     1135.51     50.96 o 
  -2   0   2    10291.61     9571.18    258.92 o 
  -1   0   2      226.29      248.50     13.82 o 
   0   0   2       11.52       31.48      7.64 o 
   1   0   2      554.40      484.93     13.05 o 
   2   0   2    80841.96    72728.05   1018.22 o 
   3   0   2      715.37      618.32     21.79 o 
   4   0   2     1159.10     1108.82     30.73 o 
   5   0   2        0.44        4.36      5.14 o 
   6   0   2     3643.75     3465.89     70.16 o 
   7   0   2       90.58       91.88     20.36 o 
   8   0   2       15.53       26.51     10.18 o 
   9   0   2       22.42       16.00     13.09 o 
  10   0   2       98.34       80.00     18.91 o 
  11   0   2       46.21       35.64     16.00 o 
  12   0   2       14.23       24.00     18.18 o 
  13   0   2        1.87      -12.36     16.00 o 
 -12   1   2       10.71       20.36     15.27 o 
 -11   1   2        4.40       -7.27     11.64 o 
 -10   1   2       60.09       72.54      9.65 o 
  -9   1   2       32.37       28.76      5.73 o 
  -8   1   2        0.16       -6.22      4.15 o 
  -7   1   2      221.47      257.05     10.05 o 
  -6   1   2       31.05       37.11      4.88 o 
  -5   1   2        1.70        0.36      2.45 o 
  -4   1   2     3643.00     3635.26     53.53 o 
  -3   1   2      902.63      859.63     12.42 o 
  -2   1   2     1383.91     1444.60     20.58 o 
  -1   1   2      152.00      128.41      5.53 o 
   0   1   2      541.83      494.80     21.46 o 
   1   1   2      590.88      557.76     11.86 o 
   2   1   2    17108.13    16534.65    143.83 o 
   3   1   2     1562.47     1400.80     24.07 o 
   4   1   2      487.02      479.25     14.13 o 
   5   1   2     1819.97     1783.95     30.63 o 
   6   1   2       92.59      100.35      8.51 o 
   7   1   2      212.09      234.00     12.07 o 
   8   1   2        7.42        8.01      6.19 o 
   9   1   2        1.32        9.89      9.19 o 
  10   1   2        0.02       -3.64      7.71 o 
  11   1   2       50.77       33.03     13.82 o 
  12   1   2        2.82        4.73     11.28 o 
  13   1   2        1.98        3.59     12.08 o 
 -13   2   2       17.78       -0.73     14.55 o 
 -12   2   2       41.11       19.12     58.91 o 
 -11   2   2       98.03       96.01     41.82 o 
 -10   2   2       79.64       73.18     10.72 o 
  -9   2   2        9.10       -0.17      5.55 o 
  -8   2   2       12.21       13.88      5.20 o 
  -7   2   2       12.57       13.62      4.42 o 
  -6   2   2      548.61      610.36     14.90 o 
  -5   2   2      709.32      710.81     16.87 o 
  -4   2   2      864.60      932.41     24.87 o 
  -3   2   2       12.20       17.75      2.98 o 
  -2   2   2        3.47        2.33      3.15 o 
  -1   2   2     1835.11     1858.63     21.61 o 
   0   2   2     1589.73     1503.91     30.47 o 
   1   2   2      498.28      446.87     10.70 o 
   2   2   2     4715.64     4579.27     48.29 o 
   3   2   2       81.61       71.70      5.87 o 
   4   2   2       61.85       54.25      5.93 o 
   5   2   2        7.94       12.06      4.18 o 
   6   2   2      716.12      725.26     19.12 o 
   7   2   2       94.75       82.17     10.11 o 
   8   2   2       88.12      103.47     11.35 o 
   9   2   2        8.39       13.21      7.42 o 
  10   2   2        0.47       -7.68      8.04 o 
  11   2   2        1.33        3.34      9.50 o 
  12   2   2       19.39       12.97     11.80 o 
  13   2   2       21.37       18.91     13.89 o 
 -13   3   2        9.52       36.37     18.91 o 
 -12   3   2        5.77      -16.43     46.55 o 
 -11   3   2      403.91      493.85     41.83 o 
 -10   3   2      320.62      373.44     19.74 o 
  -9   3   2       29.13       10.00      7.34 o 
  -8   3   2      157.80      163.15     10.81 o 
  -7   3   2      358.30      374.48     12.03 o 
  -6   3   2       58.95       57.18      5.59 o 
  -5   3   2      541.77      541.14     13.31 o 
  -4   3   2       29.38       32.44      3.85 o 
  -3   3   2      818.44      833.23     17.53 o 
  -2   3   2      967.83      970.09     19.23 o 
  -1   3   2     1136.32     1124.08     21.00 o 
   0   3   2      733.00      705.46     10.76 o 
   1   3   2      166.33      155.14      7.52 o 
   2   3   2     1217.72     1182.26     19.41 o 
   3   3   2      467.47      426.21     11.98 o 
   4   3   2      260.74      238.47     10.05 o 
   5   3   2      125.74      123.05      8.73 o 
   6   3   2      156.69      146.94     23.65 o 
   7   3   2      665.69      663.40     21.99 o 
   8   3   2       16.56       16.02      7.29 o 
   9   3   2        6.12       17.19      8.18 o 
  10   3   2       28.73       33.26     11.44 o 
  11   3   2      146.61      134.91     17.40 o 
  12   3   2        4.70       -0.04      8.41 o 
  13   3   2        3.14       -2.13      9.09 o 
 -13   4   2       10.78        3.49     45.46 o 
 -12   4   2      221.45      194.11     26.59 o 
 -11   4   2       18.94        8.11     28.43 o 
 -10   4   2      184.75      184.37     15.92 o 
  -9   4   2       46.09       63.82     10.67 o 
  -8   4   2       65.56       55.19      8.72 o 
  -7   4   2       21.99       17.92      4.90 o 
  -6   4   2      182.32      173.67      8.25 o 
  -5   4   2      334.57      339.80      9.90 o 
  -4   4   2      359.53      367.21      9.31 o 
  -3   4   2      133.28      130.83      6.18 o 
  -2   4   2        9.23       13.51      3.08 o 
  -1   4   2      135.41      149.04      6.10 o 
   0   4   2     3769.75     3642.35     31.87 o 
   1   4   2       35.69       33.69      3.29 o 
   2   4   2      127.89      113.78      5.40 o 
   3   4   2       87.83       79.51      6.72 o 
   4   4   2       55.19       46.36      5.69 o 
   5   4   2       91.29      105.75      8.14 o 
   6   4   2       42.92       36.01      7.14 o 
   7   4   2       49.56       40.20      8.05 o 
   8   4   2        0.06        0.47      6.11 o 
   9   4   2      255.61      244.67     15.98 o 
  10   4   2       63.27       64.37     10.35 o 
  11   4   2       31.23       29.76      9.29 o 
  12   4   2       38.56       30.95     11.75 o 
 -12   5   2       67.00       93.66     21.90 o 
 -11   5   2       72.44       50.43     21.83 o 
 -10   5   2        0.14        2.32     13.00 o 
  -9   5   2        4.03      -10.40     11.71 o 
  -8   5   2      220.20      252.17     15.45 o 
  -7   5   2      159.86      176.24     11.76 o 
  -6   5   2        3.11       -2.59      4.83 o 
  -5   5   2       37.23       43.13      4.89 o 
  -4   5   2     4617.36     4791.33     59.43 o 
  -3   5   2     1315.92     1319.19     23.87 o 
  -2   5   2     1016.10     1058.01     17.13 o 
  -1   5   2      316.01      297.31      8.98 o 
   0   5   2      345.34      350.53      7.63 o 
   1   5   2        6.30       -0.17      2.40 o 
   2   5   2      449.34      448.67     10.51 o 
   3   5   2       53.05       57.57      5.39 o 
   4   5   2      109.02      123.34      6.95 o 
   5   5   2      341.80      353.84     10.87 o 
   6   5   2       18.85       19.15      4.67 o 
   7   5   2      424.37      428.72     18.27 o 
   8   5   2       88.29       81.23      9.76 o 
   9   5   2       36.82       37.09      7.91 o 
  10   5   2       40.51       44.17     13.07 o 
  11   5   2        0.93       -2.75      7.39 o 
  12   5   2        1.39       -1.57     10.02 o 
 -12   6   2       82.94       83.36     25.99 o 
 -11   6   2        3.96       -4.16     16.07 o 
 -10   6   2        2.48        0.28     13.95 o 
  -9   6   2        0.85      -10.26      6.84 o 
  -8   6   2      123.18      141.23     13.67 o 
  -7   6   2        0.03       -4.98      5.98 o 
  -6   6   2      130.25      118.36     10.82 o 
  -5   6   2       16.21       25.15      6.40 o 
  -4   6   2      210.91      205.99      8.85 o 
  -3   6   2      251.05      282.11     14.49 o 
  -2   6   2     1084.21     1164.58     19.54 o 
  -1   6   2     1927.07     2103.92     22.64 o 
   0   6   2     2155.07     2248.60     23.94 o 
   1   6   2     1244.05     1299.26     17.18 o 
   2   6   2      435.57      444.63     11.49 o 
   3   6   2      969.42      953.90     18.90 o 
   4   6   2       25.99       20.95      4.24 o 
   5   6   2      359.80      346.78     12.09 o 
   6   6   2      115.41       99.23      7.61 o 
   7   6   2        0.29        1.57      5.01 o 
   8   6   2        1.89        0.29      5.33 o 
   9   6   2       14.30       15.06      7.35 o 
  10   6   2       32.24       50.81     14.14 o 
  11   6   2        0.05        6.91     10.29 o 
  12   6   2       46.09       57.46     21.82 o 
 -12   7   2       27.02       19.46     22.24 o 
 -11   7   2       30.04       25.68     11.10 o 
 -10   7   2       19.90        7.04     22.85 o 
  -9   7   2       93.41      102.14     15.16 o 
  -8   7   2      106.08       95.86     12.51 o 
  -7   7   2        2.91        5.37      7.00 o 
  -6   7   2       44.44       49.74      8.89 o 
  -5   7   2       43.18       45.00      6.17 o 
  -4   7   2      223.04      188.16     10.18 o 
  -3   7   2      117.87      116.10      7.68 o 
  -2   7   2        0.01        2.70      3.78 o 
  -1   7   2        0.02        2.90      2.55 o 
   0   7   2     8873.08     9602.57     98.03 o 
   1   7   2      383.20      399.15      9.63 o 
   2   7   2       38.29       50.88      4.59 o 
   3   7   2      318.47      311.39      9.82 o 
   4   7   2       37.69       36.23      4.83 o 
   5   7   2      161.46      159.28      8.56 o 
   6   7   2       70.23       74.29      7.04 o 
   7   7   2        1.95        2.08      4.76 o 
   8   7   2      351.10      381.41     15.73 o 
   9   7   2      135.36      160.10     12.54 o 
  10   7   2        1.20        4.72     19.97 o 
  11   7   2       28.09       22.48     11.28 o 
 -12   8   2       25.20       28.07     27.67 o 
 -11   8   2        0.24       -2.42     16.74 o 
 -10   8   2       11.64        9.62     11.35 o 
  -9   8   2      364.50      360.82     20.41 o 
  -8   8   2      157.12      195.05     22.80 o 
  -7   8   2       26.72       32.74      9.48 o 
  -6   8   2      254.29      256.65     15.72 o 
  -5   8   2       33.43       29.03      7.77 o 
  -4   8   2       67.58       66.18      6.83 o 
  -3   8   2       44.91       55.04      6.68 o 
  -2   8   2      132.46      126.01     10.76 o 
  -1   8   2     1700.75     1777.90     21.54 o 
   0   8   2       10.61       12.36      3.38 o 
   1   8   2       84.96       88.55      5.68 o 
   2   8   2      118.11      124.39      6.54 o 
   3   8   2      119.94      116.11      6.98 o 
   4   8   2        6.06        7.49      3.75 o 
   5   8   2      100.79      108.83      8.90 o 
   6   8   2        1.26        2.58      4.35 o 
   7   8   2       23.82       27.90      6.13 o 
   8   8   2       63.28       69.75     10.71 o 
   9   8   2       16.39       13.74     16.27 o 
  10   8   2       14.86       46.29     22.74 o 
  11   8   2        0.24        7.27      8.90 o 
 -11   9   2        0.89        2.33     15.46 o 
 -10   9   2      183.42      197.45     27.17 o 
  -9   9   2       23.25       20.31     10.36 o 
  -8   9   2      147.07      148.18     20.27 o 
  -7   9   2      152.88      164.01     24.43 o 
  -6   9   2      436.24      436.15     20.20 o 
  -5   9   2        2.94       -3.74      6.01 o 
  -4   9   2       60.46       78.57      7.69 o 
  -3   9   2       88.60       92.58      7.95 o 
  -2   9   2      540.81      583.96     16.24 o 
  -1   9   2      190.61      220.97     10.29 o 
   0   9   2       57.75       66.52      5.22 o 
   1   9   2       12.54       12.29      3.59 o 
   2   9   2      110.70      113.27      9.29 o 
   3   9   2      437.17      431.10     12.34 o 
   4   9   2        0.61        1.71      3.83 o 
   5   9   2       20.46       29.05      6.60 o 
   6   9   2       39.11       46.85      7.70 o 
   7   9   2        1.51        6.62      5.28 o 
   8   9   2       82.90       88.57     10.77 o 
   9   9   2       15.51       23.58      9.30 o 
  10   9   2       10.11       36.15     35.43 o 
 -11  10   2        0.08       -9.84      9.85 o 
 -10  10   2       63.23       38.76     12.07 o 
  -9  10   2       65.44       68.53     16.15 o 
  -8  10   2       76.05       72.40     12.98 o 
  -7  10   2       44.77       48.86     11.56 o 
  -6  10   2       20.32       14.21      9.35 o 
  -5  10   2        1.75        2.77      6.64 o 
  -4  10   2       26.72       21.20      7.86 o 
  -3  10   2       16.80       18.74      6.03 o 
  -2  10   2       97.13      109.58      8.98 o 
  -1  10   2       13.80       17.18      5.41 o 
   0  10   2        9.63       10.55      4.92 o 
   1  10   2       20.95       24.41      4.36 o 
   2  10   2        1.58        1.85      3.68 o 
   3  10   2       16.02       21.68      4.90 o 
   4  10   2       16.87       20.88      5.33 o 
   5  10   2       21.18       11.82      5.39 o 
   6  10   2       97.21       94.47     11.14 o 
   7  10   2        0.05        1.88      6.30 o 
   8  10   2       34.62       43.82      9.92 o 
   9  10   2       27.49       38.41     10.80 o 
  10  10   2       40.74       36.77     11.36 o 
 -10  11   2       70.47       55.21     14.23 o 
  -9  11   2        3.34       -0.85      9.81 o 
  -8  11   2       83.43       60.64     13.05 o 
  -7  11   2       57.28       50.68     11.72 o 
  -6  11   2      180.65      132.97     17.69 o 
  -5  11   2       73.32       59.22     10.89 o 
  -4  11   2        3.86        1.70      6.93 o 
  -3  11   2        2.58       -2.79      5.08 o 
  -2  11   2      256.22      231.98     12.25 o 
  -1  11   2      202.91      198.37     12.27 o 
   0  11   2      201.43      200.83     12.14 o 
   1  11   2      145.81      147.40     10.69 o 
   2  11   2        0.25       -5.58      3.72 o 
   3  11   2       63.38       59.25      6.98 o 
   4  11   2      157.39      145.25      9.58 o 
   5  11   2        4.04       -0.62      5.93 o 
   6  11   2       49.65       66.10      9.74 o 
   7  11   2      506.88      487.22     19.21 o 
   8  11   2        1.84       15.18      7.66 o 
   9  11   2       12.04       35.15     25.09 o 
 -10  12   2        0.58       -4.94     14.71 o 
  -9  12   2       99.20       63.46     13.75 o 
  -8  12   2        1.58      -16.97     11.31 o 
  -7  12   2       10.78        1.36      9.52 o 
  -6  12   2        4.59        7.92     12.19 o 
  -5  12   2       10.95        5.17      8.46 o 
  -4  12   2      103.63      113.73     13.65 o 
  -3  12   2        0.00       -1.80      9.52 o 
  -2  12   2      198.46      207.02     14.70 o 
  -1  12   2       88.56      116.59     10.05 o 
   0  12   2       51.26       46.74      7.64 o 
   1  12   2       82.37       89.75      9.54 o 
   2  12   2      385.02      400.19     16.29 o 
   3  12   2       17.17       11.12      5.72 o 
   4  12   2       85.07       69.64      9.39 o 
   5  12   2      122.20      123.86     15.89 o 
   6  12   2      468.20      484.77     19.16 o 
   7  12   2       44.42       48.81     14.38 o 
   8  12   2       49.96       62.64     11.00 o 
   9  12   2        0.66        6.19      8.50 o 
  -9  13   2        3.52       11.14     23.95 o 
  -8  13   2        2.87       -2.05     10.27 o 
  -7  13   2        2.26       -2.60      9.84 o 
  -6  13   2        5.10       -1.89      9.32 o 
  -5  13   2       13.39       17.54     13.22 o 
  -4  13   2       56.69       43.56     10.91 o 
  -3  13   2      246.13      209.38     18.15 o 
  -2  13   2      102.81      125.11     11.12 o 
  -1  13   2      438.57      444.71     16.83 o 
   0  13   2      489.83      480.63     18.47 o 
   1  13   2     1533.73     1542.12     32.34 o 
   2  13   2      109.15      104.56     11.01 o 
   3  13   2       38.89       61.36     12.25 o 
   4  13   2      162.64      165.07     19.42 o 
   5  13   2      100.64      107.31     14.28 o 
   6  13   2      169.75      185.81     14.80 o 
   7  13   2      186.15      222.39     20.26 o 
   8  13   2        2.14        0.26      7.63 o 
   9  13   2       11.61       14.41      9.52 o 
  -8  14   2        0.04       12.24     31.51 o 
  -7  14   2       16.83        3.99     12.26 o 
  -6  14   2       61.92       50.67     21.14 o 
  -5  14   2       19.43       28.26     11.73 o 
  -4  14   2       15.94       10.08      9.24 o 
  -3  14   2       22.23       19.01      9.62 o 
  -2  14   2      284.91      296.79     19.15 o 
  -1  14   2       23.52       25.25      8.28 o 
   0  14   2       25.95       25.61      8.54 o 
   1  14   2      112.51      124.46     18.37 o 
   2  14   2      922.55      858.67     39.61 o 
   3  14   2      219.01      138.85     16.95 o 
   4  14   2       56.04       51.48     27.05 o 
   5  14   2       61.96       63.59     19.74 o 
   6  14   2       33.26       49.10     10.36 o 
   7  14   2       31.80       31.02      9.97 o 
   8  14   2        8.77       10.04      8.80 o 
  -7  15   2        0.69       19.66     34.97 o 
  -6  15   2       15.82       39.24     25.71 o 
  -5  15   2       59.97       43.93     13.77 o 
  -4  15   2        9.01       23.19     19.52 o 
  -3  15   2       72.78       34.55     11.83 o 
  -2  15   2        1.41       18.87     16.62 o 
  -1  15   2       67.51       84.41     14.12 o 
   0  15   2        8.59        6.07     11.05 o 
   1  15   2        0.35       13.88     10.36 o 
   2  15   2        2.49        9.55     19.05 o 
   3  15   2      134.79      156.70     29.39 o 
   4  15   2        0.28       14.93     34.20 o 
   5  15   2        0.11       13.72     20.89 o 
   6  15   2        2.70        8.81      7.92 o 
   7  15   2       20.21       30.50     14.49 o 
  -5  16   2       21.13       22.87     12.93 o 
  -4  16   2       38.15       18.18     18.91 o 
  -3  16   2       16.80       15.27     18.18 o 
  -2  16   2        1.45        1.32      9.78 o 
  -1  16   2       16.28       29.09     19.64 o 
   0  16   2        0.21      -15.03     10.02 o 
   1  16   2        7.46       -5.82     15.27 o 
   2  16   2        9.88       13.15     12.53 o 
   3  16   2       20.91       21.88     12.83 o 
   4  16   2       31.48       38.27     14.65 o 
   5  16   2        1.83       20.36     20.36 o 
   6  16   2        5.32       11.69     13.34 o 
  -3  17   2        0.00       -8.42     10.47 o 
  -2  17   2        1.14        6.55     18.91 o 
  -1  17   2       14.80       13.82     20.36 o 
   0  17   2       24.90       12.36     18.18 o 
   1  17   2        7.13       -3.64     11.80 o 
   4  17   2       41.23       68.68     17.69 o 
   5  17   2        2.69       21.29     15.38 o 
  -2  18   2        7.70       13.82     21.09 o 
  -1  18   2       10.10      -23.27     17.46 o 
   0  18   2       10.86        5.09     20.36 o 
   1  18   2        3.88      -15.27     17.46 o 
 -11   1   3        7.47       11.35     52.73 o 
 -10   1   3       13.67        2.25     16.82 o 
  -9   1   3       86.42       94.63     11.43 o 
  -8   1   3        0.96        0.26      4.51 o 
  -7   1   3        4.54        3.47      4.05 o 
  -6   1   3       65.56       75.11      5.48 o 
  -5   1   3     1114.36     1140.89     15.00 o 
  -4   1   3        2.12        2.02      2.19 o 
  -3   1   3     2361.01     2394.87     30.72 o 
  -2   1   3      611.59      672.39     16.88 o 
  -1   1   3      368.19      384.46      7.91 o 
   0   1   3       38.32       55.64      6.17 o 
   1   1   3      392.68      381.63     11.60 o 
   2   1   3      432.09      419.33     12.44 o 
   3   1   3      194.46      198.28     11.33 o 
   4   1   3       50.74       52.61      7.29 o 
   5   1   3    14066.31    13375.63    144.56 o 
   6   1   3      263.97      267.24     13.40 o 
   7   1   3      139.79      128.64     11.85 o 
   8   1   3       13.37       18.53      7.32 o 
   9   1   3       24.75       22.77     10.02 o 
  10   1   3        4.66        1.70     10.91 o 
  11   1   3        0.45        1.62      9.21 o 
  12   1   3        5.01        9.46     11.83 o 
 -12   2   3        4.95       10.91     14.55 o 
 -11   2   3      111.22       87.35     46.91 o 
 -10   2   3        1.45       -1.88     11.80 o 
  -9   2   3       74.79       77.03     10.30 o 
  -8   2   3        5.53       10.59      5.28 o 
  -7   2   3      574.23      586.41     16.05 o 
  -6   2   3      146.41      171.58      7.89 o 
  -5   2   3      199.98      209.96      6.80 o 
  -4   2   3     1542.89     1670.20     18.17 o 
  -3   2   3       32.71       29.22      3.73 o 
  -2   2   3     1229.36     1222.18     19.61 o 
  -1   2   3     2060.15     1971.25     33.32 o 
   0   2   3      144.96      161.20      7.78 o 
   1   2   3      279.82      286.91     10.54 o 
   2   2   3      606.64      597.20     14.47 o 
   3   2   3       99.35       79.28      7.98 o 
   4   2   3      693.48      657.97     37.66 o 
   5   2   3     3947.49     3742.78     58.15 o 
   6   2   3      751.34      750.33     23.65 o 
   7   2   3       77.47       68.06      9.54 o 
   8   2   3        0.14        0.91      6.19 o 
   9   2   3      100.11      104.20     20.28 o 
  10   2   3       15.48        7.71      9.42 o 
  11   2   3        1.86        0.80     10.02 o 
  12   2   3        0.02       -7.64     10.29 o 
 -12   3   3        0.03        6.55     15.27 o 
 -11   3   3       40.11       15.71     57.09 o 
 -10   3   3      133.27      108.66     19.58 o 
  -9   3   3      290.73      297.98     15.90 o 
  -8   3   3      181.42      186.69     12.48 o 
  -7   3   3      309.20      338.78     14.32 o 
  -6   3   3        0.22       -1.09      3.25 o 
  -5   3   3       48.49       42.36      4.78 o 
  -4   3   3        0.16        0.78      2.81 o 
  -3   3   3       94.98       92.69      5.17 o 
  -2   3   3       69.40       73.14      4.78 o 
  -1   3   3        0.55       -1.63      4.00 o 
   0   3   3      540.43      545.16     12.58 o 
   1   3   3        4.29        8.32      4.54 o 
   2   3   3      873.98      898.18     18.35 o 
   3   3   3       13.69        5.83      4.18 o 
   4   3   3       24.74       32.05      5.55 o 
   5   3   3       80.23       84.31      9.38 o 
   6   3   3      221.55      226.58     13.91 o 
   7   3   3        0.00       -2.86      4.93 o 
   8   3   3       78.22       79.66     12.09 o 
   9   3   3       92.49       75.65     12.86 o 
  10   3   3       32.77       37.28     11.80 o 
  11   3   3       46.45       36.63     12.01 o 
  12   3   3       41.37       47.53     26.55 o 
 -12   4   3       18.42       26.91     18.18 o 
 -11   4   3      161.85      143.41     51.28 o 
 -10   4   3       22.84        4.32     13.90 o 
  -9   4   3        9.57       13.22     12.03 o 
  -8   4   3      618.16      609.56     20.74 o 
  -7   4   3      125.36      119.71     10.30 o 
  -6   4   3        4.69        1.61      4.73 o 
  -5   4   3        0.87        1.05      2.75 o 
  -4   4   3       17.79       17.87      3.40 o 
  -3   4   3      162.94      183.97     10.18 o 
  -2   4   3      190.79      181.62     10.06 o 
  -1   4   3     4120.10     4215.39     50.59 o 
   0   4   3     1271.42     1305.22     16.77 o 
   1   4   3        1.57       -0.98      3.17 o 
   2   4   3       23.09       18.02      4.44 o 
   3   4   3      956.70      959.19     20.10 o 
   4   4   3        9.19       13.27      4.89 o 
   5   4   3      293.50      268.00     12.17 o 
   6   4   3        4.86        2.99      5.62 o 
   7   4   3      274.68      258.39     15.28 o 
   8   4   3       51.73       65.26     10.75 o 
   9   4   3        0.83       -3.27      6.94 o 
  10   4   3       11.19       12.67     10.25 o 
  11   4   3        1.39       -4.73      9.61 o 
  12   4   3        4.83        1.38      8.25 o 
 -12   5   3        5.24       -4.36     14.55 o 
 -11   5   3       11.95       -6.95     60.73 o 
 -10   5   3       52.65       34.36     10.34 o 
  -9   5   3      573.66      579.38     23.25 o 
  -8   5   3        0.05       -8.50      5.67 o 
  -7   5   3      181.97      180.73     12.30 o 
  -6   5   3       58.71       59.24     10.02 o 
  -5   5   3       30.67       29.15      6.24 o 
  -4   5   3        4.94        1.61      4.47 o 
  -3   5   3        2.40       -6.34      4.41 o 
  -2   5   3     2138.20     2217.34     27.61 o 
  -1   5   3       76.60       92.09      4.78 o 
   0   5   3      411.07      392.62      9.14 o 
   1   5   3      339.92      340.81      8.83 o 
   2   5   3        0.57       -1.93      2.95 o 
   3   5   3      169.15      174.73      7.26 o 
   4   5   3      338.27      343.18     12.96 o 
   5   5   3      399.38      397.41     14.61 o 
   6   5   3        0.02       -2.78      4.43 o 
   7   5   3        0.72        0.65      5.79 o 
   8   5   3      127.79      118.96     21.16 o 
   9   5   3       13.25       17.78      8.87 o 
  10   5   3       14.94       18.39     11.82 o 
  11   5   3        2.31        0.79      7.96 o 
  12   5   3       57.12       41.22     11.02 o 
 -12   6   3        2.45       22.55     16.73 o 
 -11   6   3        0.03        4.00      9.77 o 
 -10   6   3       28.40       12.42     19.53 o 
  -9   6   3      174.29      140.10     28.22 o 
  -8   6   3      129.00       84.40     14.41 o 
  -7   6   3        0.30        2.83      6.28 o 
  -6   6   3        3.46       -3.00      5.78 o 
  -5   6   3      356.09      369.57     15.92 o 
  -4   6   3       10.71       17.15      5.94 o 
  -3   6   3      236.88      238.66     14.14 o 
  -2   6   3      364.10      384.32     10.72 o 
  -1   6   3     3373.66     3688.68     48.20 o 
   0   6   3       68.29       78.14      4.94 o 
   1   6   3       83.28       83.81      5.49 o 
   2   6   3      142.01      143.85      6.83 o 
   3   6   3     1865.09     1940.97     36.85 o 
   4   6   3       57.45       60.89      5.94 o 
   5   6   3        0.01        0.25      3.47 o 
   6   6   3       41.06       36.61      6.02 o 
   7   6   3        0.55        1.85      5.25 o 
   8   6   3       25.18       32.83      7.68 o 
   9   6   3        9.17       18.88      7.15 o 
  10   6   3       58.75       59.04     10.44 o 
  11   6   3       65.35       75.93     11.88 o 
  12   6   3        5.08       12.00     10.80 o 
 -12   7   3        0.01       -2.91     15.27 o 
 -11   7   3        0.95       -9.33     21.57 o 
 -10   7   3        1.26      -22.65     22.65 o 
  -9   7   3        0.48       -3.38     12.80 o 
  -8   7   3       38.32       36.82     10.10 o 
  -7   7   3       18.77       14.84      8.04 o 
  -6   7   3      181.69      178.37     13.71 o 
  -5   7   3      290.20      295.61     15.45 o 
  -4   7   3       93.32       87.17      9.61 o 
  -3   7   3        0.00       -2.09      4.71 o 
  -2   7   3      281.67      309.52     12.72 o 
  -1   7   3       18.24       21.59      3.52 o 
   0   7   3        6.65        5.66      3.15 o 
   1   7   3      558.78      553.64     12.06 o 
   2   7   3      549.97      588.64     12.78 o 
   3   7   3      187.01      191.54      9.79 o 
   4   7   3      278.92      261.11     11.46 o 
   5   7   3       38.75       51.38      6.28 o 
   6   7   3        0.13       -0.81      4.22 o 
   7   7   3        4.30        0.40      4.98 o 
   8   7   3       59.30       44.35      8.71 o 
   9   7   3        5.78       10.84      6.72 o 
  10   7   3        2.54       -2.50      6.74 o 
 -11   8   3        0.81      -23.65     19.12 o 
 -10   8   3        3.52       -4.37     26.92 o 
  -9   8   3      139.71      141.77     21.76 o 
  -8   8   3      167.01      179.04     16.49 o 
  -7   8   3      410.27      434.11     20.91 o 
  -6   8   3        0.04       -4.91      6.78 o 
  -5   8   3       37.63       30.59      8.23 o 
  -4   8   3        0.34        1.10      5.76 o 
  -3   8   3        3.59       -0.86      5.68 o 
  -2   8   3       42.05       42.30      6.13 o 
  -1   8   3        0.01       -2.22      3.86 o 
   0   8   3       26.44       24.83      3.87 o 
   1   8   3        3.23       -4.60      3.06 o 
   2   8   3       56.58       63.52      5.72 o 
   3   8   3      647.47      650.64     15.22 o 
   4   8   3       29.15       24.90      5.02 o 
   5   8   3        3.29        6.21      5.07 o 
   6   8   3       32.08       38.26      6.42 o 
   7   8   3       15.74       13.51      5.90 o 
   8   8   3       15.42       26.62      8.08 o 
   9   8   3       23.32       45.41     13.53 o 
 -11   9   3        2.99        4.83     11.17 o 
 -10   9   3       88.99       33.33     35.11 o 
  -9   9   3      102.38       67.91     16.86 o 
  -8   9   3        1.54      -14.68     16.15 o 
  -7   9   3      277.64      269.80     18.10 o 
  -6   9   3      917.80      965.32     39.68 o 
  -5   9   3      122.42      112.68     20.58 o 
  -4   9   3        6.00        4.15      6.74 o 
  -3   9   3       92.96       92.73     10.72 o 
  -2   9   3      196.85      216.18     10.67 o 
  -1   9   3       40.98       43.93      6.53 o 
   0   9   3        1.22       -2.86      4.31 o 
   1   9   3      146.21      148.87      7.58 o 
   2   9   3       87.96       79.95      6.68 o 
   3   9   3       68.80       64.57      6.35 o 
   4   9   3       53.26       57.50      6.45 o 
   5   9   3        0.75       -0.17      5.04 o 
   6   9   3       37.69       35.73      7.72 o 
   7   9   3       54.59       56.96      7.88 o 
   8   9   3       40.70       36.44     10.63 o 
   9   9   3        7.02        8.68      8.56 o 
 -10  10   3       40.09       11.34     27.50 o 
  -9  10   3       92.41       62.23     21.16 o 
  -8  10   3        1.11       -2.51      9.06 o 
  -7  10   3      275.91      232.77     18.77 o 
  -6  10   3      208.05      197.11     16.93 o 
  -5  10   3        4.31       -9.66      6.68 o 
  -4  10   3        1.46       -1.13     11.39 o 
  -3  10   3      119.27      112.08     12.21 o 
  -2  10   3       19.29       31.02     15.54 o 
  -1  10   3        4.30       -1.07      4.80 o 
   0  10   3       97.16       90.61      8.25 o 
   1  10   3      278.51      255.24     12.39 o 
   2  10   3       92.88       99.86      7.53 o 
   3  10   3      104.99      103.65      7.99 o 
   4  10   3       25.70       22.38      6.05 o 
   5  10   3       43.27       43.28      8.33 o 
   6  10   3      424.18      440.22     15.30 o 
   7  10   3      149.05      155.39     12.86 o 
   8  10   3        1.76        1.40     11.55 o 
   9  10   3        8.18       30.17     22.02 o 
  10  10   3       66.52       58.86     13.86 o 
 -10  11   3        6.76        2.94     11.80 o 
  -9  11   3       73.52       50.93     17.83 o 
  -8  11   3        9.44       -5.42     21.16 o 
  -7  11   3       13.85       -8.93     15.13 o 
  -6  11   3      181.45      158.33     16.34 o 
  -5  11   3        7.23       -1.89     15.19 o 
  -4  11   3        2.61        7.27      9.09 o 
  -3  11   3       23.27       25.00      8.87 o 
  -2  11   3       25.68       18.20      8.38 o 
  -1  11   3       14.63       14.93      6.23 o 
   0  11   3       40.66       37.86      7.09 o 
   1  11   3      119.17      118.58     10.42 o 
   2  11   3      164.70      151.94     11.35 o 
   3  11   3       45.18       42.60      6.45 o 
   4  11   3        8.11        1.46      5.31 o 
   5  11   3        9.04        6.38      5.41 o 
   6  11   3      179.69      182.71     17.59 o 
   7  11   3       90.21      101.02     21.84 o 
   8  11   3        2.85       13.01      8.06 o 
   9  11   3      244.40      506.21     58.91 o 
  -9  12   3       41.20       29.12     12.86 o 
  -8  12   3        0.57      -11.94     19.81 o 
  -7  12   3       11.10       -7.56     17.73 o 
  -6  12   3        5.12       -3.85     22.85 o 
  -5  12   3      112.28       74.26     12.69 o 
  -4  12   3       41.35       31.22     10.19 o 
  -3  12   3       85.65       67.63     11.63 o 
  -2  12   3       33.32       15.66      8.76 o 
  -1  12   3        0.85       -8.52      6.47 o 
   0  12   3      502.65      489.64     22.36 o 
   1  12   3       27.08       15.58      6.89 o 
   2  12   3      642.72      594.12     33.17 o 
   3  12   3       21.48       24.26      7.97 o 
   4  12   3      238.87      218.48     11.35 o 
   5  12   3        3.98        5.00      5.79 o 
   6  12   3      143.95      149.99     19.21 o 
   7  12   3       69.83       83.12     17.70 o 
   8  12   3       34.83       32.64     10.14 o 
   9  12   3       55.39       52.74     11.58 o 
  -9  13   3        0.71      -23.27     17.83 o 
  -8  13   3       55.99       55.19     14.23 o 
  -7  13   3        1.01        7.38     14.55 o 
  -6  13   3       13.68        5.92     13.00 o 
  -5  13   3        1.10       -4.12      9.49 o 
  -4  13   3       87.69       86.23     17.07 o 
  -3  13   3      238.47      176.81     21.79 o 
  -2  13   3       72.31       76.64     12.94 o 
  -1  13   3       51.58       34.78     10.30 o 
   0  13   3       35.06       38.22      8.84 o 
   1  13   3      295.76      327.25     21.51 o 
   2  13   3       38.19       37.07      8.73 o 
   3  13   3       42.39       43.53      9.15 o 
   4  13   3       37.45       48.08     13.25 o 
   5  13   3      404.46      367.41     28.94 o 
   6  13   3       31.59       28.36     10.63 o 
   7  13   3        0.01        3.44      7.90 o 
   8  13   3       56.79       52.19     11.38 o 
  -8  14   3        0.18       -6.81     14.68 o 
  -7  14   3        9.34        1.22     11.03 o 
  -6  14   3       13.08        4.96     10.43 o 
  -5  14   3        0.00       -1.32      9.97 o 
  -4  14   3        0.98        0.12      9.23 o 
  -3  14   3       85.54       83.71     13.52 o 
  -2  14   3       57.82       42.57     11.34 o 
  -1  14   3        1.88       -9.46      8.34 o 
   0  14   3      634.74      587.68     25.93 o 
   1  14   3      103.07      110.19     12.34 o 
   2  14   3       16.79       16.46      7.95 o 
   3  14   3      358.04      385.89     22.65 o 
   4  14   3       26.74       51.83     23.44 o 
   5  14   3       20.59       46.94     16.21 o 
   6  14   3       26.09       21.52     13.05 o 
   7  14   3        0.06        2.30      7.80 o 
   8  14   3       10.12       14.55     21.09 o 
  -7  15   3        0.00       -6.01     10.35 o 
  -6  15   3        4.88        1.64     14.79 o 
  -5  15   3        0.00       -2.16      9.81 o 
  -4  15   3       46.29       41.61     21.05 o 
  -3  15   3      127.05      127.83     24.13 o 
  -2  15   3       35.67       37.91     12.58 o 
  -1  15   3        3.57        6.53      9.55 o 
   0  15   3        0.43        6.23     25.30 o 
   1  15   3        9.86       18.71     21.21 o 
   2  15   3        8.61       25.70     16.86 o 
   3  15   3       16.14       28.33     28.11 o 
   4  15   3       21.71       30.04     40.17 o 
   5  15   3      132.95      140.08     19.22 o 
   6  15   3       54.82       56.91     18.18 o 
   7  15   3        1.56        0.73     12.40 o 
  -5  16   3       23.57       26.24     13.11 o 
  -4  16   3       24.73       18.91     18.91 o 
  -3  16   3        1.70       -4.10     10.31 o 
  -2  16   3        6.43        0.62     10.09 o 
  -1  16   3       44.70       58.62     14.65 o 
   0  16   3       24.71       46.55     23.27 o 
   1  16   3       37.42      136.74    104.37 o 
   2  16   3        0.33       -4.36     17.46 o 
   3  16   3       81.88      101.48     18.32 o 
   4  16   3        2.20       14.87     13.11 o 
   5  16   3       62.99       48.00     24.73 o 
  -4  17   3        5.11        9.16     12.51 o 
  -3  17   3       67.23       87.60     17.29 o 
  -2  17   3       32.85       23.64     13.05 o 
  -1  17   3        1.38        2.83     10.19 o 
   0  17   3       42.16        1.45     19.64 o 
   3  17   3        2.68       22.55     20.36 o 
 -11   0   4      103.82       47.28     66.19 o 
 -10   0   4        0.45      -18.91     45.09 o 
  -9   0   4       95.82       83.53     16.17 o 
  -8   0   4        8.23       -3.43      8.80 o 
  -7   0   4       58.72       58.02     12.03 o 
  -6   0   4        1.81        1.59      6.13 o 
  -5   0   4       19.34       17.76      4.45 o 
  -4   0   4       56.98       88.76      6.64 o 
  -3   0   4     3880.90     4122.91     54.37 o 
  -2   0   4     2336.85     2348.97     36.45 o 
  -1   0   4      291.08      263.85     11.36 o 
   0   0   4     3752.92     3747.83     72.00 o 
   1   0   4        0.06       -4.41      3.83 o 
   2   0   4       81.89       91.64     13.82 o 
   3   0   4       75.56       45.09     11.64 o 
   4   0   4     1077.29     1081.51     42.91 o 
   5   0   4      164.35      160.54     16.94 o 
   6   0   4       18.67       27.57      9.94 o 
   7   0   4      198.46      172.72     24.36 o 
   8   0   4     1772.12     1675.72     64.00 o 
   9   0   4      257.01      213.83     27.64 o 
  10   0   4       24.63       28.37     16.73 o 
  11   0   4       22.04       42.18     18.91 o 
  12   0   4        0.04      -10.91     15.27 o 
 -12   1   4       78.94      -80.73     72.73 o 
 -11   1   4       54.67       -1.84     40.86 o 
 -10   1   4       24.80       33.71     27.54 o 
  -9   1   4        5.27       -6.22     17.24 o 
  -8   1   4       52.05       62.32      9.51 o 
  -7   1   4       29.50       31.93      7.32 o 
  -6   1   4        2.75        3.00      3.59 o 
  -5   1   4      278.59      272.51      9.14 o 
  -4   1   4      661.36      656.58     17.11 o 
  -3   1   4      572.74      631.32     19.78 o 
  -2   1   4      443.38      411.09      8.85 o 
  -1   1   4      812.98      840.09     14.91 o 
   0   1   4       87.48       86.40     10.08 o 
   1   1   4      829.72      852.39     18.83 o 
   2   1   4      122.12      118.07     10.69 o 
   3   1   4      949.92      886.25     25.94 o 
   4   1   4      686.65      659.11     21.90 o 
   5   1   4     1138.72     1159.61     29.89 o 
   6   1   4       87.20      102.42     11.32 o 
   7   1   4      385.39      382.02     18.93 o 
   8   1   4      226.94      221.54     18.00 o 
   9   1   4       92.71       94.89     14.89 o 
  10   1   4       10.20        8.96      9.73 o 
  11   1   4        9.78        1.34     10.98 o 
  12   1   4       13.17        0.11     11.88 o 
 -11   2   4        7.55      -17.72     42.91 o 
 -10   2   4      163.14      183.06     32.18 o 
  -9   2   4       18.35        9.63     11.01 o 
  -8   2   4       31.70       18.93     11.82 o 
  -7   2   4        2.13        5.06      7.79 o 
  -6   2   4       64.83       64.72      6.20 o 
  -5   2   4       27.97       30.50      4.44 o 
  -4   2   4      435.77      525.50     12.24 o 
  -3   2   4       49.35       53.51      5.24 o 
  -2   2   4      243.86      271.19     15.33 o 
  -1   2   4      176.60      202.16     12.52 o 
   0   2   4       78.16       67.64      6.38 o 
   1   2   4       44.96       35.63      9.43 o 
   2   2   4        8.49       10.37      4.75 o 
   3   2   4      322.99      302.15     12.71 o 
   4   2   4      287.62      253.27     14.30 o 
   5   2   4       87.40       80.27     10.03 o 
   6   2   4       15.79       16.80      7.24 o 
   7   2   4       27.17       26.24      8.08 o 
   8   2   4     1079.00     1054.20     32.15 o 
   9   2   4       13.77       24.34     15.27 o 
  10   2   4       11.34       18.35     10.98 o 
  11   2   4       21.59       17.82     11.83 o 
  12   2   4        4.10        2.72     11.80 o 
 -12   3   4       63.92       61.09     19.64 o 
 -11   3   4        3.16        0.73     13.82 o 
 -10   3   4      191.07      198.46     29.29 o 
  -9   3   4      459.40      475.91     26.12 o 
  -8   3   4      400.24      379.37     22.99 o 
  -7   3   4        0.81       -2.12      5.31 o 
  -6   3   4      332.41      309.84     13.63 o 
  -5   3   4       35.61       50.84      5.23 o 
  -4   3   4      245.99      272.68      8.87 o 
  -3   3   4       11.27        6.02      3.32 o 
  -2   3   4       26.42       26.24      4.45 o 
  -1   3   4      119.74      119.91     13.69 o 
   0   3   4      135.17      137.65     14.62 o 
   1   3   4       28.52       31.10      6.63 o 
   2   3   4      111.65      101.79      8.31 o 
   3   3   4      156.77      135.73     14.46 o 
   4   3   4      310.92      328.94     13.46 o 
   5   3   4       26.54       26.76      7.59 o 
   6   3   4       36.67       36.86      8.43 o 
   7   3   4       39.24       34.05      8.84 o 
   8   3   4       11.18        4.61      7.24 o 
   9   3   4      177.83      194.71     30.56 o 
  10   3   4        0.72       -0.36      9.26 o 
  11   3   4        7.79       -1.42     10.02 o 
  12   3   4       14.71        2.71     11.05 o 
 -12   4   4       16.79      -13.82     12.36 o 
 -11   4   4        0.00       -5.09     13.82 o 
 -10   4   4      278.62      222.78     25.72 o 
  -9   4   4      123.08      135.94     22.47 o 
  -8   4   4      384.67      374.94     17.35 o 
  -7   4   4      221.59      226.00     21.79 o 
  -6   4   4     1004.25     1006.11     26.06 o 
  -5   4   4       83.36       81.73     11.94 o 
  -4   4   4       10.09        6.84      4.69 o 
  -3   4   4        1.56        5.51      2.85 o 
  -2   4   4      699.00      709.30     14.65 o 
  -1   4   4      174.00      160.89      6.88 o 
   0   4   4       48.37       46.20      5.83 o 
   1   4   4      166.23      153.19     11.02 o 
   2   4   4        4.76        5.09      5.24 o 
   3   4   4        2.18       -5.67      3.78 o 
   4   4   4       15.77        9.35      4.83 o 
   5   4   4      102.46       87.32      8.98 o 
   6   4   4        0.11       -1.27      5.98 o 
   7   4   4        3.73       -4.16      5.82 o 
   8   4   4       39.72       33.40      9.36 o 
   9   4   4       81.35       70.59     15.10 o 
  10   4   4       15.22       41.50     12.08 o 
  11   4   4       17.92       14.43     11.05 o 
  12   4   4       28.76       24.73     13.37 o 
 -12   5   4        1.94       16.73     16.73 o 
 -11   5   4       10.39        0.73     13.82 o 
 -10   5   4      106.49       62.43     29.46 o 
  -9   5   4      220.82      183.11     23.68 o 
  -8   5   4      130.00      150.80     18.75 o 
  -7   5   4        0.52       -0.13      6.51 o 
  -6   5   4       94.93      101.99     10.72 o 
  -5   5   4      575.34      579.24     21.53 o 
  -4   5   4       76.87       66.88      8.35 o 
  -3   5   4       48.42       47.72      7.90 o 
  -2   5   4        7.81       16.01      3.79 o 
  -1   5   4      340.35      344.45      9.43 o 
   0   5   4      104.15      111.06      6.09 o 
   1   5   4       22.99       22.14      3.91 o 
   2   5   4     2716.90     2597.98     41.32 o 
   3   5   4        0.13       -0.41      3.85 o 
   4   5   4        3.53       -0.89      4.31 o 
   5   5   4       27.65       31.02      6.55 o 
   6   5   4       50.63       70.25      8.92 o 
   7   5   4       25.78       32.00      9.15 o 
   8   5   4       11.02       15.10      8.43 o 
   9   5   4        7.05        7.40     12.54 o 
  10   5   4       38.06       37.65     13.46 o 
  11   5   4        0.06        5.54      8.34 o 
  12   5   4        0.23       -9.70      8.24 o 
 -11   6   4        4.06       -9.46     15.27 o 
 -10   6   4       49.27       22.78     28.00 o 
  -9   6   4        1.43      -12.41     15.25 o 
  -8   6   4       59.67       69.78     10.67 o 
  -7   6   4       91.21       89.31     14.26 o 
  -6   6   4        1.23       -0.24      5.98 o 
  -5   6   4        0.81       -1.17      5.62 o 
  -4   6   4      221.98      209.22     13.29 o 
  -3   6   4        4.69        1.73      5.25 o 
  -2   6   4      257.59      249.29     13.73 o 
  -1   6   4       33.36       44.02      4.25 o 
   0   6   4      192.55      199.25      7.45 o 
   1   6   4     1757.61     1787.38     26.88 o 
   2   6   4      746.91      767.88     15.09 o 
   3   6   4       29.32       32.94      5.88 o 
   4   6   4       35.43       40.16      5.76 o 
   5   6   4      235.63      234.60     12.96 o 
   6   6   4       10.57       11.38      6.08 o 
   7   6   4       29.55       39.80      9.19 o 
   8   6   4        2.82        7.62      6.56 o 
   9   6   4        0.01        9.81      6.93 o 
  10   6   4        3.81        8.60      8.18 o 
  11   6   4       13.37       34.91     19.64 o 
 -11   7   4       13.67       10.91     16.73 o 
 -10   7   4        8.20        6.75     10.02 o 
  -9   7   4       10.85        2.26     21.24 o 
  -8   7   4        8.61        4.15      8.44 o 
  -7   7   4       41.42       46.66     10.06 o 
  -6   7   4      707.35      673.48     24.85 o 
  -5   7   4      247.55      250.71     15.45 o 
  -4   7   4      288.88      256.13     20.20 o 
  -3   7   4        0.54        0.24      6.11 o 
  -2   7   4       64.35       79.93      9.84 o 
  -1   7   4       42.88       49.72      5.91 o 
   0   7   4      321.90      316.80      9.55 o 
   1   7   4      417.48      410.72     11.04 o 
   2   7   4     1882.71     2042.35     26.99 o 
   3   7   4      105.13      116.34      8.00 o 
   4   7   4        0.75       -1.64      4.43 o 
   5   7   4       29.44       30.55      6.55 o 
   6   7   4       50.58       43.31      7.08 o 
   7   7   4        0.01       -5.03      4.93 o 
   8   7   4        3.38       -2.28      6.19 o 
   9   7   4       30.18       31.88      9.44 o 
  10   7   4       21.77       24.65      9.69 o 
  11   7   4        6.71       27.64     17.46 o 
 -11   8   4       31.84       56.73     22.55 o 
 -10   8   4       18.57       17.96     12.31 o 
  -9   8   4        0.48      -12.00      8.56 o 
  -8   8   4        2.11      -14.29     21.20 o 
  -7   8   4      564.00      540.86     23.63 o 
  -6   8   4      102.06      115.94     15.19 o 
  -5   8   4       17.14        8.59      8.07 o 
  -4   8   4      844.73      799.80     26.33 o 
  -3   8   4      513.97      486.53     20.44 o 
  -2   8   4      312.35      296.74     16.06 o 
  -1   8   4        8.52        1.09      6.10 o 
   0   8   4       42.40       41.91      6.24 o 
   1   8   4      121.59      137.25      7.70 o 
   2   8   4      100.36      106.59      7.57 o 
   3   8   4        4.54        6.18      4.33 o 
   4   8   4       75.09       60.93      7.33 o 
   5   8   4       31.64       35.45      7.38 o 
   6   8   4        3.32       -2.55      5.13 o 
   7   8   4       27.28       31.73      6.99 o 
   8   8   4       19.68       19.97      9.76 o 
   9   8   4        0.15       -7.88      6.17 o 
  10   8   4       13.22       18.91     16.00 o 
 -10   9   4        0.01       -0.20     11.17 o 
  -9   9   4        4.23        0.80     10.25 o 
  -8   9   4       64.24       33.10     12.94 o 
  -7   9   4       20.08       25.51      9.94 o 
  -6   9   4      505.00      503.07     23.54 o 
  -5   9   4      325.66      363.89     27.83 o 
  -4   9   4      567.06      563.76     23.51 o 
  -3   9   4       20.30       18.14      9.93 o 
  -2   9   4       53.82       42.07      9.33 o 
  -1   9   4      183.95      163.34     18.27 o 
   0   9   4       56.62       72.00      7.61 o 
   1   9   4       69.70       73.84      7.96 o 
   2   9   4        6.75        8.95      4.68 o 
   3   9   4        1.29       -3.80      4.18 o 
   4   9   4       15.04       17.21      5.65 o 
   5   9   4       27.83       22.30      6.34 o 
   6   9   4        9.97        0.91      6.04 o 
   7   9   4        0.08       -8.12      5.41 o 
   8   9   4       35.29       45.34     11.01 o 
   9   9   4       12.99       16.64      8.29 o 
 -10  10   4        0.03       -6.07     10.53 o 
  -9  10   4        1.02       -6.30     17.82 o 
  -8  10   4       13.29       -6.67     26.09 o 
  -7  10   4      125.05      145.03     27.33 o 
  -6  10   4      164.78      152.76     16.70 o 
  -5  10   4       30.24       42.22     11.11 o 
  -4  10   4       19.15        7.24      8.07 o 
  -3  10   4       10.81       14.94     13.28 o 
  -2  10   4        0.04       -4.78      9.01 o 
  -1  10   4       91.89      105.96     12.72 o 
   0  10   4        0.07       -6.76      5.91 o 
   1  10   4        5.02       10.06      6.00 o 
   2  10   4       33.96       37.58      7.58 o 
   3  10   4       51.29       65.66      7.52 o 
   4  10   4       48.31       52.60      7.10 o 
   5  10   4        0.02       -6.22      5.07 o 
   6  10   4        2.39        0.33      5.46 o 
   7  10   4       20.04       13.77     10.38 o 
   8  10   4        7.58       10.45      7.66 o 
   9  10   4       21.99       47.28     18.18 o 
  10  10   4       17.36       22.41     10.83 o 
  -9  11   4        9.12        2.71     11.17 o 
  -8  11   4       60.03       29.52     47.56 o 
  -7  11   4       65.94       42.40     15.65 o 
  -6  11   4        1.82      -12.32     19.87 o 
  -5  11   4       92.32       50.97     12.33 o 
  -4  11   4        5.91       -7.85     16.66 o 
  -3  11   4       65.62       51.52     11.40 o 
  -2  11   4       13.70       17.58      8.71 o 
  -1  11   4        9.76        5.04     14.73 o 
   0  11   4       49.08       55.25     13.82 o 
   1  11   4        0.18       -5.34      5.43 o 
   2  11   4        0.89       -3.46      5.52 o 
   3  11   4        2.22       -3.63      5.89 o 
   4  11   4      107.07       93.03      9.08 o 
   5  11   4       91.01       90.09      9.31 o 
   6  11   4        4.69        8.61      8.06 o 
   7  11   4       75.20       90.55     13.86 o 
   8  11   4       12.16       19.13      8.93 o 
   9  11   4      313.84      321.55     30.55 o 
  -9  12   4        7.66        8.71     12.31 o 
  -8  12   4        1.33        6.06     14.18 o 
  -7  12   4      193.68       93.47     23.27 o 
  -6  12   4       16.69       11.78     10.25 o 
  -5  12   4       13.15        2.95     23.82 o 
  -4  12   4        0.61        0.61     23.00 o 
  -3  12   4       26.43       12.33     19.54 o 
  -2  12   4       82.34       67.21     12.25 o 
  -1  12   4      133.80      151.26     17.65 o 
   0  12   4       13.03       14.43      9.73 o 
   1  12   4       21.10       23.35      9.51 o 
   2  12   4        0.13       -0.20      6.56 o 
   3  12   4        0.05       -3.45      6.42 o 
   4  12   4      117.56      110.21     11.81 o 
   5  12   4       48.80       62.98     11.46 o 
   6  12   4       30.89       38.40      7.82 o 
   7  12   4       37.25       38.60     10.36 o 
   8  12   4       89.07       89.09     12.61 o 
   9  12   4        2.30       14.14      9.60 o 
  -8  13   4       26.76       35.43     30.73 o 
  -7  13   4       21.47       -2.22     18.52 o 
  -6  13   4        1.40       13.52     11.00 o 
  -5  13   4        9.42        1.93     14.68 o 
  -4  13   4       78.00       65.96     22.34 o 
  -3  13   4       27.74       20.61     10.22 o 
  -2  13   4       33.56        2.75      9.40 o 
  -1  13   4        8.26        1.52      8.88 o 
   0  13   4       12.58        8.31      9.26 o 
   1  13   4      302.83      257.34     28.81 o 
   2  13   4       29.20       27.22     10.71 o 
   3  13   4      894.31      882.64     26.17 o 
   4  13   4        0.22        3.59      7.75 o 
   5  13   4       77.83      104.10     21.52 o 
   6  13   4       68.54      118.17     35.74 o 
   7  13   4        7.96       10.06     12.01 o 
   8  13   4        5.29       15.10     10.46 o 
  -7  14   4        0.00      -12.70     31.28 o 
  -6  14   4        0.11       -5.78     19.21 o 
  -5  14   4       27.17       23.60     11.58 o 
  -4  14   4        3.06       -2.74     17.45 o 
  -3  14   4        0.10       -8.23      8.88 o 
  -2  14   4        3.81       -4.25     10.91 o 
  -1  14   4        0.41        3.67     15.64 o 
   0  14   4      285.86      215.25     20.60 o 
   1  14   4       30.63       41.91     20.16 o 
   2  14   4        0.25       -2.05     17.52 o 
   3  14   4      131.85      128.78     22.27 o 
   4  14   4      360.22      346.88     21.01 o 
   5  14   4       13.35       13.85     35.84 o 
   6  14   4       49.64       75.25     59.05 o 
   7  14   4        0.86        0.73     18.91 o 
  -6  15   4        0.15      -15.03     10.02 o 
  -5  15   4        2.01       -8.00      8.61 o 
  -4  15   4       12.39       -1.13      9.57 o 
  -3  15   4        0.04       -2.83      9.73 o 
  -2  15   4        3.16        2.61      9.80 o 
  -1  15   4        9.60        1.14     10.47 o 
   0  15   4       46.31       34.85     13.25 o 
   1  15   4        0.97       21.45     31.80 o 
   2  15   4       27.77       63.81     45.56 o 
   3  15   4       60.56      281.47     52.37 o 
   4  15   4        9.78       11.87     12.73 o 
   5  15   4       26.98       44.84     17.09 o 
   6  15   4       28.58       55.28     25.46 o 
  -5  16   4        1.06        4.32     14.73 o 
  -4  16   4        8.16        4.92     12.30 o 
  -3  16   4       21.36       11.74     11.27 o 
  -2  16   4        7.54        8.52     11.16 o 
  -1  16   4        8.35       10.66     11.53 o 
   0  16   4        0.53        1.19     11.28 o 
   1  16   4       34.44       45.48     14.49 o 
   3  16   4        7.05      110.36     98.19 o 
  -2  17   4       33.93       40.59     14.65 o 
  -1  17   4        9.57       18.76     13.31 o 
   0  17   4        5.63        4.02     11.53 o 
 -11   1   5        5.90      -24.62     73.09 o 
 -10   1   5        0.37       -4.06     29.87 o 
  -9   1   5       15.54       40.58     33.46 o 
  -8   1   5      116.94      132.67     18.44 o 
  -7   1   5       55.35       64.67     11.09 o 
  -6   1   5       39.56       36.45      6.74 o 
  -5   1   5      130.37      124.96      9.08 o 
  -4   1   5      151.64      130.71      9.37 o 
  -3   1   5      320.35      333.47     11.13 o 
  -2   1   5       55.87       69.55      5.24 o 
  -1   1   5     1166.22     1273.53     23.82 o 
   0   1   5     2235.41     2355.57     48.73 o 
   1   1   5      517.74      498.00     15.79 o 
   2   1   5       28.30       27.09      5.95 o 
   3   1   5      372.82      356.91     18.51 o 
   4   1   5        3.22       -2.52      6.11 o 
   5   1   5        1.67       -1.92      6.41 o 
   6   1   5       19.05       16.68      8.18 o 
   7   1   5      951.59      885.35     29.93 o 
   8   1   5        1.54        1.87      8.47 o 
   9   1   5       36.35       34.47     11.80 o 
  10   1   5       12.32        9.09     10.80 o 
  11   1   5      147.20      107.31     24.36 o 
 -11   2   5       21.57      116.37     48.73 o 
 -10   2   5       25.73       39.89     38.91 o 
  -9   2   5      282.58      267.22     32.67 o 
  -8   2   5       93.77      112.94     15.47 o 
  -7   2   5        0.12        9.62      8.53 o 
  -6   2   5       20.23       18.88      8.32 o 
  -5   2   5       12.11       16.05      5.21 o 
  -4   2   5       19.09       20.63      4.48 o 
  -3   2   5        0.27        0.95      3.45 o 
  -2   2   5      471.25      539.95     15.04 o 
  -1   2   5      591.78      625.78     16.68 o 
   0   2   5       17.16       18.48      5.24 o 
   1   2   5        4.57       -2.55      4.63 o 
   2   2   5       16.14       18.27      5.59 o 
   3   2   5      155.79      124.91     11.95 o 
   4   2   5        0.09        0.60      5.90 o 
   5   2   5       36.85       30.55      9.82 o 
   6   2   5        2.19        1.11      6.41 o 
   7   2   5      795.16      720.48     27.33 o 
   8   2   5      237.96      261.84     18.33 o 
   9   2   5        0.84       -4.01      7.86 o 
  10   2   5       10.58       30.13     12.01 o 
  11   2   5        1.32      -10.13     10.91 o 
 -11   3   5       30.27      -97.10     64.73 o 
 -10   3   5       64.53       29.08     18.30 o 
  -9   3   5        0.06      -12.00     28.37 o 
  -8   3   5      167.99      191.99     19.35 o 
  -7   3   5      517.46      495.86     31.33 o 
  -6   3   5      346.05      350.87     20.82 o 
  -5   3   5      371.44      378.01     15.63 o 
  -4   3   5       61.15       61.80      8.00 o 
  -3   3   5        0.04        0.52      3.70 o 
  -2   3   5      325.99      323.41     11.26 o 
  -1   3   5        2.74       -0.85      3.71 o 
   0   3   5      239.11      253.20     15.97 o 
   1   3   5      179.11      177.22     10.56 o 
   2   3   5       22.81       29.20      6.40 o 
   3   3   5       94.39      107.33     13.79 o 
   4   3   5        0.12        0.48      4.95 o 
   5   3   5        2.15        2.04      6.65 o 
   6   3   5      129.96      106.93     12.58 o 
   7   3   5      242.06      227.03     17.63 o 
   8   3   5       59.44       65.62     12.38 o 
   9   3   5        0.36        1.11      8.56 o 
  10   3   5       35.92       42.41     13.11 o 
  11   3   5       47.03       46.97     14.60 o 
 -11   4   5        0.07      -13.09     15.27 o 
 -10   4   5       47.93       17.17     21.09 o 
  -9   4   5      165.59      126.50     20.19 o 
  -8   4   5       21.05       28.95     15.46 o 
  -7   4   5      615.93      635.57     29.16 o 
  -6   4   5     1671.98     1603.08     54.36 o 
  -5   4   5      615.18      623.16     20.88 o 
  -4   4   5        2.41       -1.45      4.83 o 
  -3   4   5      198.46      213.70     12.60 o 
  -2   4   5        4.91        6.85      3.79 o 
  -1   4   5      445.66      437.06     17.43 o 
   0   4   5      104.86      117.14      8.64 o 
   1   4   5       42.70       51.39      7.16 o 
   2   4   5      221.75      227.76     14.29 o 
   3   4   5      137.22      145.14     11.16 o 
   4   4   5       13.44       15.66      6.00 o 
   5   4   5        0.08        2.93      5.55 o 
   6   4   5       21.58       24.83      8.32 o 
   7   4   5       20.71       35.95     10.02 o 
   8   4   5        1.12       -1.57      7.66 o 
   9   4   5       19.08       48.09     18.88 o 
  10   4   5        5.44       -5.58     11.64 o 
  11   4   5        0.77       -0.90     10.76 o 
 -11   5   5        0.01      -16.73     13.82 o 
 -10   5   5        0.30      -18.91     13.09 o 
  -9   5   5       13.00       19.84     43.08 o 
  -8   5   5       29.79       12.85     17.94 o 
  -7   5   5      832.85      752.45     23.82 o 
  -6   5   5       32.78       26.32      8.00 o 
  -5   5   5      445.56      454.31     19.22 o 
  -4   5   5      337.13      324.28     16.17 o 
  -3   5   5       92.57       82.59     12.95 o 
  -2   5   5      258.56      244.08     13.98 o 
  -1   5   5       11.16        3.22      5.32 o 
   0   5   5      250.06      241.65      8.49 o 
   1   5   5       11.76       14.86      5.13 o 
   2   5   5        8.90       18.30      5.32 o 
   3   5   5       13.76        9.62     10.91 o 
   4   5   5        3.93        2.21      5.33 o 
   5   5   5      162.73      162.59     12.47 o 
   6   5   5      110.98      110.61     13.33 o 
   7   5   5       45.65       55.58     11.20 o 
   8   5   5       32.79       42.28     16.61 o 
   9   5   5        3.85       20.86     23.26 o 
  10   5   5       10.32       23.52     11.36 o 
  11   5   5        0.02        1.70     10.22 o 
 -11   6   5        3.14      -21.82     14.55 o 
 -10   6   5        8.52        2.18     15.27 o 
  -9   6   5        2.55        1.45     13.09 o 
  -8   6   5       30.14       42.26     23.33 o 
  -7   6   5        9.25       -8.52     14.96 o 
  -6   6   5      414.57      384.96     30.05 o 
  -5   6   5      125.01      115.33     12.10 o 
  -4   6   5        7.89        3.53      6.81 o 
  -3   6   5      710.40      674.93     60.37 o 
  -2   6   5      310.72      274.32     15.30 o 
  -1   6   5       27.89       23.26      7.14 o 
   0   6   5      105.81      109.01      9.54 o 
   1   6   5      246.39      256.93      9.55 o 
   2   6   5        9.46        9.60      4.31 o 
   3   6   5       39.46       35.38      8.49 o 
   4   6   5      110.05      113.26     10.75 o 
   5   6   5     1207.01     1235.74     38.53 o 
   6   6   5        9.59        7.27      6.40 o 
   7   6   5        2.27        5.29      8.21 o 
   8   6   5        3.27        6.32      8.52 o 
   9   6   5        6.54       21.08     16.97 o 
  10   6   5        0.91        2.18     13.82 o 
  11   6   5        3.47        8.99      8.84 o 
 -11   7   5        6.67        1.45     18.18 o 
 -10   7   5        5.69       -8.73     15.27 o 
  -9   7   5        8.92      -15.64     57.82 o 
  -8   7   5        0.26        1.74      8.47 o 
  -7   7   5       24.62       32.65     10.78 o 
  -6   7   5       74.45       69.70     11.81 o 
  -5   7   5      146.95      162.85     14.78 o 
  -4   7   5      201.72      223.39     15.95 o 
  -3   7   5      542.57      510.08     21.13 o 
  -2   7   5       61.36       58.37      9.90 o 
  -1   7   5       75.37       56.09      9.77 o 
   0   7   5      333.23      290.51     30.55 o 
   1   7   5       97.72      100.97      7.04 o 
   2   7   5        0.04        1.25      4.11 o 
   3   7   5      141.85      146.91      9.37 o 
   4   7   5        3.47        1.60      4.87 o 
   5   7   5       12.21       12.18      5.64 o 
   6   7   5        6.80       -0.27      5.58 o 
   7   7   5        2.92       -1.30      5.41 o 
   8   7   5        2.10        9.87      9.66 o 
   9   7   5        0.03       14.33     13.38 o 
  10   7   5        2.49       24.73     16.00 o 
 -10   8   5        2.55       -5.09     17.46 o 
  -9   8   5        5.52       -3.64     15.27 o 
  -8   8   5       12.41       15.43     10.91 o 
  -7   8   5        2.27      -10.04     16.94 o 
  -6   8   5       14.38       18.98     12.16 o 
  -5   8   5      210.14      200.73     19.89 o 
  -4   8   5       11.49       -0.23      7.73 o 
  -3   8   5     1209.39     1117.17     35.31 o 
  -2   8   5      280.47      271.69     18.08 o 
  -1   8   5      606.42      572.90     22.89 o 
   0   8   5       68.62       87.20     11.25 o 
   1   8   5       91.35      101.37      8.95 o 
   2   8   5       18.75       23.36      5.68 o 
   3   8   5      351.79      333.12     12.73 o 
   4   8   5        1.79        0.12      4.90 o 
   5   8   5       82.61       86.90      9.89 o 
   6   8   5       74.51       73.38      8.82 o 
   7   8   5       13.68       18.78      7.06 o 
   8   8   5        1.49        7.17     13.96 o 
   9   8   5        0.48        4.00     10.29 o 
  10   8   5        0.00       15.27     18.18 o 
 -10   9   5        0.04       -7.27     16.00 o 
  -9   9   5       22.66       17.79     11.70 o 
  -8   9   5        7.35        9.28      9.50 o 
  -7   9   5       93.78       76.42     13.32 o 
  -6   9   5       63.94       34.73     14.27 o 
  -5   9   5       42.76       29.17     10.49 o 
  -4   9   5     1524.44     1466.55     38.97 o 
  -3   9   5      106.32       88.24     12.98 o 
  -2   9   5      101.75       88.58     12.98 o 
  -1   9   5      228.21      262.22     25.46 o 
   0   9   5       43.09       29.96     13.17 o 
   1   9   5       19.66       32.96      9.73 o 
   2   9   5      143.46      144.34     17.64 o 
   3   9   5       39.78       44.48      6.90 o 
   4   9   5        1.24       -4.80      5.00 o 
   5   9   5       68.37       66.34      8.47 o 
   6   9   5        0.01       -3.10      6.31 o 
   7   9   5        0.17        8.29      8.73 o 
   8   9   5       22.72       38.75     11.34 o 
   9   9   5        0.06       15.27     15.27 o 
  10   9   5       32.64       41.09     13.89 o 
  -9  10   5        1.63      -12.59     10.02 o 
  -8  10   5       11.31       -3.89     12.73 o 
  -7  10   5       52.82       25.72     22.57 o 
  -6  10   5        0.01      -12.07     21.19 o 
  -5  10   5      209.03      157.39     22.18 o 
  -4  10   5       79.55       87.87     13.75 o 
  -3  10   5        0.01       -7.22      7.49 o 
  -2  10   5        4.59       -3.95     14.30 o 
  -1  10   5        0.09       -9.29     11.53 o 
   0  10   5        0.64        5.28      7.96 o 
   1  10   5       23.73       27.19     10.02 o 
   2  10   5        2.15       -4.42      5.83 o 
   3  10   5        1.08        7.31      6.54 o 
   4  10   5       71.47       77.35      8.83 o 
   5  10   5        0.78       -0.62      5.49 o 
   6  10   5       12.68       15.79      6.96 o 
   7  10   5        6.55        9.04     10.59 o 
   8  10   5       54.43       65.30     11.41 o 
   9  10   5       65.33       80.77     14.65 o 
  -9  11   5        7.34       -4.00     11.28 o 
  -8  11   5       32.54        6.85     37.47 o 
  -7  11   5       52.84       18.25     33.58 o 
  -6  11   5       50.84       40.32     31.27 o 
  -5  11   5       21.71        1.74     24.62 o 
  -4  11   5      370.69      346.46     21.95 o 
  -3  11   5       13.35       -4.44     17.12 o 
  -2  11   5        9.51      -13.96     12.31 o 
  -1  11   5       12.51       14.91     11.57 o 
   0  11   5       43.68       27.74     10.76 o 
   1  11   5       11.92       10.83     10.55 o 
   2  11   5       60.13       55.20     12.83 o 
   3  11   5        0.19       -1.07      6.64 o 
   4  11   5        4.66        4.29      7.12 o 
   5  11   5        0.34       -3.47      6.77 o 
   6  11   5       13.77       16.99     11.42 o 
   7  11   5        3.36        4.90      7.24 o 
   8  11   5        0.00        0.16      7.77 o 
  -8  12   5        0.46      -12.59     34.68 o 
  -7  12   5       14.06        6.63     10.53 o 
  -6  12   5        0.80       -5.88      8.20 o 
  -5  12   5        0.10      -10.51     17.73 o 
  -4  12   5        1.11       -3.88      8.47 o 
  -3  12   5       80.52       40.37     18.43 o 
  -2  12   5       50.82       26.88     17.84 o 
  -1  12   5      146.37      117.64     16.05 o 
   0  12   5        0.67       -1.85      8.38 o 
   1  12   5        9.37       14.33     10.25 o 
   2  12   5       95.73       96.17     15.29 o 
   3  12   5        1.12       -7.58      8.73 o 
   4  12   5      143.05      148.76     24.26 o 
   5  12   5        0.50        8.53      8.29 o 
   6  12   5       69.89       87.58     12.94 o 
   7  12   5       35.03       50.62      9.52 o 
   8  12   5        2.71       14.55     21.82 o 
  -7  13   5        5.18       15.21     17.46 o 
  -6  13   5       30.79       30.71     12.59 o 
  -5  13   5        0.10       -5.58      9.50 o 
  -4  13   5       88.47       45.22     31.51 o 
  -3  13   5        2.25        8.11     10.25 o 
  -2  13   5        2.64        1.09     11.27 o 
  -1  13   5       30.17       32.73     12.06 o 
   0  13   5        6.35       11.08     10.76 o 
   1  13   5       35.47       44.74     13.34 o 
   2  13   5        7.62       28.86     14.97 o 
   3  13   5        5.67       21.29     11.38 o 
   4  13   5       34.42       60.61     31.43 o 
   5  13   5        3.12       16.33     17.43 o 
   6  13   5       31.30       41.80     11.20 o 
   7  13   5      169.59      171.89     20.62 o 
  -6  14   5       32.34       13.61     29.71 o 
  -5  14   5        6.38        4.83     10.09 o 
  -4  14   5        1.75       -7.86      9.50 o 
  -3  14   5        7.13       13.55     17.38 o 
  -2  14   5       10.51       18.18     12.36 o 
  -1  14   5        6.50       -5.35      8.56 o 
   0  14   5        8.84        6.68     10.65 o 
   1  14   5        8.96       -0.62     10.02 o 
   2  14   5       70.81       53.97     14.81 o 
   3  14   5       27.42       37.68     18.31 o 
   4  14   5       69.93       93.27     40.93 o 
   5  14   5       58.18       68.27     12.53 o 
   6  14   5      149.20      186.78     21.49 o 
  -5  15   5        0.97      -10.98     28.30 o 
  -4  15   5        0.59      -17.06     21.16 o 
  -3  15   5        0.00        8.14     10.98 o 
  -2  15   5        0.60        9.09     10.80 o 
  -1  15   5       47.58       18.70     12.59 o 
   0  15   5        4.15       -5.02     10.02 o 
   1  15   5        5.02        2.76     11.49 o 
   2  15   5       62.07       63.68     25.09 o 
   3  15   5        0.84       32.10     42.71 o 
   4  15   5        0.10       -8.00     18.91 o 
   5  15   5       23.73      265.47     61.09 o 
  -3  16   5        0.56       10.97     11.53 o 
  -2  16   5       17.42       30.84     13.56 o 
  -1  16   5       21.64       17.03     12.51 o 
   0  16   5        0.14       -0.57     11.53 o 
   1  16   5        0.07       -4.44     11.30 o 
   2  16   5        0.05      -15.98     10.65 o 
 -11   0   6        0.33       96.00     57.46 o 
 -10   0   6       16.15      131.64     48.00 o 
  -9   0   6       17.01       61.09     46.55 o 
  -8   0   6        9.98       13.82     41.46 o 
  -7   0   6        5.57      -18.91     30.55 o 
  -6   0   6      329.91      319.19     20.99 o 
  -5   0   6      153.99      166.88     15.77 o 
  -4   0   6       98.42      104.73     15.27 o 
  -3   0   6       11.65       21.82     10.18 o 
  -2   0   6      243.10      235.65     19.64 o 
  -1   0   6       15.16       26.31      6.82 o 
   0   0   6      826.05      811.82     24.23 o 
   1   0   6      740.11      737.49     37.09 o 
   2   0   6     1169.93     1221.15     49.46 o 
   3   0   6     1169.84     1208.06     50.18 o 
   4   0   6      137.06      126.55     19.64 o 
   5   0   6       93.88      105.46     19.64 o 
   6   0   6        1.96       -8.73     10.91 o 
   7   0   6       13.87       11.64     13.09 o 
   8   0   6        0.90        5.09     13.09 o 
   9   0   6       91.38       81.46     21.82 o 
  10   0   6      248.44      197.10     31.27 o 
  11   0   6       61.83       45.09     21.82 o 
 -11   1   6       25.48      156.63     99.64 o 
 -10   1   6       27.04      131.14     43.64 o 
  -9   1   6       29.75       78.52     32.65 o 
  -8   1   6        0.73       15.96     26.09 o 
  -7   1   6      116.04      107.50     20.95 o 
  -6   1   6        8.76        0.81      8.06 o 
  -5   1   6       27.50       33.37      7.28 o 
  -4   1   6       76.06      101.39      9.83 o 
  -3   1   6        1.04        0.69      5.38 o 
  -2   1   6        5.57        7.76      4.81 o 
  -1   1   6      627.78      662.34     18.25 o 
   0   1   6       21.50       12.92      6.45 o 
   1   1   6      117.40      139.05     16.36 o 
   2   1   6      199.05      203.34     15.63 o 
   3   1   6       45.29       58.01     12.73 o 
   4   1   6       38.99       45.47     10.02 o 
   5   1   6       48.76       56.77     11.56 o 
   6   1   6        6.16        8.00      8.23 o 
   7   1   6       52.92       39.27     11.31 o 
   8   1   6        1.67        3.20      8.47 o 
   9   1   6        0.27       -1.04      8.73 o 
  10   1   6       53.77       52.29     14.60 o 
  11   1   6       23.64       29.42     14.14 o 
 -11   2   6       11.85      -53.09     69.09 o 
 -10   2   6       42.09      178.31     88.73 o 
  -9   2   6       13.91       49.51     48.37 o 
  -8   2   6      448.55      439.86     24.94 o 
  -7   2   6       23.42       31.08     11.29 o 
  -6   2   6       11.55       11.27      9.62 o 
  -5   2   6        0.80        2.64      8.72 o 
  -4   2   6      120.62       97.87     14.27 o 
  -3   2   6        2.77        0.98      5.68 o 
  -2   2   6       31.91       34.71      6.19 o 
  -1   2   6       44.40       57.10      7.49 o 
   0   2   6      132.52      134.72     12.73 o 
   1   2   6       51.20       77.47     10.29 o 
   2   2   6       94.93       93.72      9.47 o 
   3   2   6        4.68        5.70      6.89 o 
   4   2   6        1.43       -2.91      6.17 o 
   5   2   6       14.43       17.94      8.47 o 
   6   2   6       11.91       12.99      8.90 o 
   7   2   6       78.52       80.31     14.14 o 
   8   2   6       27.93       27.70     11.56 o 
   9   2   6        5.45        4.64      9.50 o 
  10   2   6      325.94      369.47     36.37 o 
  11   2   6        1.32       11.77     12.59 o 
 -11   3   6       47.76        2.18     71.28 o 
 -10   3   6       18.19       39.27     70.55 o 
  -9   3   6       41.07       67.90     34.22 o 
  -8   3   6      141.39      123.01     33.58 o 
  -7   3   6       14.32       22.77     11.22 o 
  -6   3   6      404.82      365.94     24.48 o 
  -5   3   6       57.98       77.95     14.74 o 
  -4   3   6       36.24       33.30     11.71 o 
  -3   3   6        6.20        5.31      5.95 o 
  -2   3   6       84.83       98.31      8.40 o 
  -1   3   6       25.40       30.92      6.27 o 
   0   3   6        1.90        5.26      5.10 o 
   1   3   6        1.61        2.54      5.26 o 
   2   3   6       10.84        7.91      6.41 o 
   3   3   6       26.80       29.00      7.39 o 
   4   3   6       20.17       12.85      6.54 o 
   5   3   6       46.48       48.43     11.05 o 
   6   3   6        3.49        1.02      8.18 o 
   7   3   6       15.38       12.38      9.78 o 
   8   3   6        5.37       13.19      9.61 o 
   9   3   6       10.50       13.57     10.31 o 
  10   3   6       90.09       93.12     16.88 o 
  11   3   6       54.59       41.92     14.60 o 
 -10   4   6        1.41      -42.91     63.28 o 
  -9   4   6       57.56       41.53     16.80 o 
  -8   4   6       72.98       74.03     15.02 o 
  -7   4   6        1.12       -2.21      8.83 o 
  -6   4   6       66.09       47.87     18.18 o 
  -5   4   6      737.45      732.35     34.61 o 
  -4   4   6     1360.75     1252.18     38.97 o 
  -3   4   6      262.62      245.07     17.99 o 
  -2   4   6      212.46      211.69     13.98 o 
  -1   4   6       31.48       22.68      5.85 o 
   0   4   6       28.07       29.79      6.48 o 
   1   4   6       54.08       61.26     13.33 o 
   2   4   6        5.29       19.06      6.55 o 
   3   4   6       22.29       22.18      6.95 o 
   4   4   6       58.38       55.24      9.09 o 
   5   4   6        0.34        1.35      7.34 o 
   6   4   6        5.34        6.37      8.70 o 
   7   4   6        6.70       15.84     12.21 o 
   8   4   6       50.33       66.48     14.14 o 
   9   4   6       79.24       75.77     15.01 o 
  10   4   6        0.00        9.88     13.09 o 
 -10   5   6        4.81      -17.46     14.55 o 
  -9   5   6        1.12      144.73     42.18 o 
  -8   5   6        3.11        3.46     29.44 o 
  -7   5   6      115.17       84.75     28.37 o 
  -6   5   6      138.42      128.56     40.37 o 
  -5   5   6       12.23        9.13     11.50 o 
  -4   5   6      275.93      253.02     21.11 o 
  -3   5   6     1586.96     1514.89     67.22 o 
  -2   5   6      271.10      272.26     16.11 o 
  -1   5   6       41.60       23.74      8.00 o 
   0   5   6        2.49        1.97      4.84 o 
   1   5   6       59.37       57.69      9.38 o 
   2   5   6      384.11      373.05     16.47 o 
   3   5   6       66.12       52.57     12.00 o 
   4   5   6      124.39      120.66     12.18 o 
   5   5   6        5.51        5.31      6.60 o 
   6   5   6       51.05       69.68     18.89 o 
   7   5   6       28.81       35.96     12.08 o 
   8   5   6       85.58      101.42     31.45 o 
   9   5   6       23.53       28.37     18.91 o 
  10   5   6        0.25       14.56     11.70 o 
 -10   6   6        9.30        5.09     17.46 o 
  -8   6   6       26.43       21.48     36.37 o 
  -7   6   6      121.75       86.57     17.96 o 
  -6   6   6        1.17       -2.63     11.10 o 
  -5   6   6        8.93       10.36      8.26 o 
  -4   6   6      461.33      461.88     26.24 o 
  -3   6   6      247.78      249.69     16.32 o 
  -2   6   6       32.25       26.09      9.11 o 
  -1   6   6       59.63       44.33      9.36 o 
   0   6   6        1.26       -3.96      6.70 o 
   1   6   6      451.29      458.08     16.80 o 
   2   6   6      123.38      118.08     11.15 o 
   3   6   6      738.65      710.72     23.41 o 
   4   6   6       55.88       57.20     13.82 o 
   5   6   6       46.16       45.67      9.36 o 
   6   6   6        5.26       13.06      7.38 o 
   7   6   6       70.96      104.28     22.05 o 
   8   6   6        0.00       21.56     30.97 o 
  10   6   6        1.08       13.44     11.53 o 
 -10   7   6        5.89      -11.64     16.00 o 
  -9   7   6        1.42      -18.55     12.36 o 
  -8   7   6        3.86      -17.21     64.73 o 
  -7   7   6        2.88      -16.95     25.09 o 
  -6   7   6        2.16       -6.41      7.05 o 
  -5   7   6        0.03       -7.11      7.30 o 
  -4   7   6       54.25       58.46     11.51 o 
  -3   7   6      404.86      361.33     19.61 o 
  -2   7   6      228.27      216.61     17.00 o 
  -1   7   6      223.88      241.27     20.10 o 
   0   7   6      836.18      862.68     28.95 o 
   1   7   6      351.67      346.02     19.14 o 
   2   7   6       40.96       40.68     11.49 o 
   3   7   6      479.17      481.10     16.79 o 
   4   7   6      598.10      615.85     18.28 o 
   5   7   6      102.61       89.49     10.34 o 
   6   7   6       77.58       63.42      8.65 o 
   7   7   6       10.29       22.59     12.50 o 
   8   7   6       40.06       30.24      9.05 o 
   9   7   6        9.31       10.18     15.27 o 
  -9   8   6       33.95        3.37     70.55 o 
  -8   8   6        4.91        3.64     13.82 o 
  -7   8   6       20.67       -1.67     43.64 o 
  -6   8   6        8.26        5.30      8.98 o 
  -5   8   6       27.66       17.08     18.25 o 
  -4   8   6       25.50       20.42     17.30 o 
  -3   8   6       16.73       23.82      9.93 o 
  -2   8   6      363.58      366.65     22.82 o 
  -1   8   6     1179.38     1165.26    100.01 o 
   0   8   6      452.96      463.68     40.37 o 
   1   8   6       35.31       19.27     10.80 o 
   2   8   6        0.14      -11.57      7.71 o 
   3   8   6        3.06        0.20      6.08 o 
   4   8   6      138.04      145.15     11.24 o 
   5   8   6       65.19       73.74      9.87 o 
   6   8   6       80.61       71.97     12.70 o 
   7   8   6        3.06       13.22     11.02 o 
   8   8   6        0.48        1.10     10.31 o 
  -9   9   6       40.24       18.60     94.55 o 
  -8   9   6        0.55      -12.36     13.09 o 
  -7   9   6        0.46       -5.82      8.74 o 
  -6   9   6        6.63        3.39     14.55 o 
  -5   9   6       19.90        0.61     18.03 o 
  -4   9   6      234.40      190.73     21.04 o 
  -3   9   6       97.92      101.25     16.93 o 
  -2   9   6      294.51      301.69     26.80 o 
  -1   9   6       16.54        5.13     10.81 o 
   0   9   6        5.88        8.38      9.21 o 
   1   9   6       61.35       57.24     12.53 o 
   2   9   6        0.25        3.20      8.47 o 
   3   9   6        0.48       -5.22      9.46 o 
   4   9   6        7.56        2.88      6.81 o 
   5   9   6        3.92        1.99      5.75 o 
   6   9   6        2.13        5.56      6.21 o 
   7   9   6        0.01        3.23     18.88 o 
  -8  10   6       83.72       56.00     21.09 o 
  -7  10   6        1.64      -10.74     31.67 o 
  -6  10   6        6.44        0.29      9.50 o 
  -5  10   6       60.56       44.73     12.56 o 
  -4  10   6      350.49      324.59     21.71 o 
  -3  10   6        0.73       -9.05     18.76 o 
  -2  10   6        3.89       -5.49     17.58 o 
  -1  10   6       12.15        6.62      9.07 o 
   0  10   6        0.83       -1.45      8.74 o 
   1  10   6        0.05        5.80     10.55 o 
   2  10   6       33.54       35.73     12.59 o 
   3  10   6        1.28        6.42     10.02 o 
   4  10   6       10.63        8.89      9.74 o 
   5  10   6        1.27        1.21      7.21 o 
   6  10   6       24.49       30.40      7.85 o 
   7  10   6        5.23        2.23      7.26 o 
   8  10   6       13.40        8.68      9.10 o 
  -8  11   6       22.37       26.18     12.86 o 
  -7  11   6       21.57       13.93     11.56 o 
  -6  11   6       10.59       13.60     11.53 o 
  -5  11   6      102.68       86.16     40.88 o 
  -4  11   6        0.88        7.31     13.09 o 
  -3  11   6       90.85       51.09     12.66 o 
  -2  11   6        6.52       -4.70     15.86 o 
  -1  11   6        0.17       -0.93      9.21 o 
   0  11   6        1.25        6.55      9.26 o 
   1  11   6        1.48        3.21      8.70 o 
   2  11   6       37.32       26.10     14.55 o 
   3  11   6        5.54        9.63     10.76 o 
   4  11   6        0.35       -0.87     16.60 o 
   5  11   6        9.94       19.26      8.89 o 
   6  11   6        5.88       20.90     17.43 o 
   7  11   6       64.24       58.68     12.35 o 
  -7  12   6        0.23        5.07     11.28 o 
  -6  12   6        1.85       19.21     12.31 o 
  -5  12   6        3.67       -4.21     14.55 o 
  -4  12   6        0.47        0.84      9.73 o 
  -3  12   6        1.02       -2.83      9.09 o 
  -2  12   6       42.51       31.91     12.40 o 
  -1  12   6      237.63      237.38     32.37 o 
   0  12   6       19.60       13.85     10.98 o 
   1  12   6        0.26       -5.96      9.50 o 
   2  12   6        9.18        7.38     17.09 o 
   3  12   6       11.57       -1.82     10.29 o 
   4  12   6        1.56       17.92     21.71 o 
   5  12   6       53.06       48.75     15.68 o 
   6  12   6        0.41        0.95      9.29 o 
   7  12   6        0.26       12.42     12.75 o 
  -6  13   6       10.73       31.71     16.73 o 
  -5  13   6       49.32       36.86     13.34 o 
  -4  13   6        1.75       -3.69      9.94 o 
  -3  13   6        0.10       -5.16     10.13 o 
  -2  13   6        1.59       -0.07     10.25 o 
  -1  13   6        0.21        8.12      9.73 o 
   0  13   6      106.33       89.14     22.18 o 
   1  13   6       17.60       15.87     14.91 o 
   2  13   6       34.89       27.09     13.56 o 
   3  13   6       67.71       58.91     14.91 o 
   4  13   6        8.33       53.89     55.22 o 
   5  13   6      115.82      127.87     20.40 o 
   6  13   6        0.55        0.33     12.73 o 
  -5  14   6       19.48        7.20     34.82 o 
  -4  14   6       10.55       10.91     13.82 o 
  -3  14   6       37.00       47.67     13.97 o 
  -2  14   6        7.56        8.87     19.27 o 
  -1  14   6        4.57       11.30     10.98 o 
   0  14   6        1.42        3.88     10.76 o 
   1  14   6        4.24       -7.43     10.53 o 
   2  14   6       62.19       51.41     14.89 o 
   3  14   6       41.25       30.23     13.56 o 
   4  14   6        4.17       19.64     21.09 o 
  -3  15   6       37.04       39.29     14.65 o 
  -2  15   6        0.03       -4.59      9.94 o 
  -1  15   6        2.73       -1.56     10.47 o 
   0  15   6        2.15       -3.39     10.02 o 
   1  15   6        0.28        2.26     11.28 o 
   2  15   6       47.44       44.91     15.11 o 
   3  15   6        3.20       18.78     13.86 o 
 -10   1   7        9.75       90.19     45.09 o 
  -9   1   7        0.13      107.41     34.45 o 
  -8   1   7        3.09       55.03     30.00 o 
  -7   1   7        7.46       27.51     28.68 o 
  -6   1   7       38.29       38.42     11.80 o 
  -5   1   7        1.21       -2.27      7.96 o 
  -4   1   7       11.14       -0.65      9.61 o 
  -3   1   7       54.30       44.13      9.42 o 
  -2   1   7       13.67       12.72      7.96 o 
  -1   1   7        0.40       -0.59      6.93 o 
   0   1   7        0.24       -2.28      6.88 o 
   1   1   7       26.80       20.36      8.73 o 
   2   1   7       89.00       76.33     16.00 o 
   3   1   7      122.45      122.33     20.00 o 
   4   1   7       91.87       92.02     13.89 o 
   5   1   7      160.99      153.16     16.71 o 
   6   1   7       53.61       63.53     13.82 o 
   7   1   7        1.49       -2.18      8.18 o 
   8   1   7        4.84       -2.91      8.74 o 
   9   1   7       19.46       25.58     12.08 o 
  10   1   7        0.20        8.15     10.98 o 
 -10   2   7      134.77      319.64     45.82 o 
  -9   2   7        8.15       83.30     29.30 o 
  -8   2   7        1.04       48.39     36.37 o 
  -7   2   7      168.92      155.89     18.67 o 
  -6   2   7      165.73      173.18     19.03 o 
  -5   2   7      185.64      168.91     19.67 o 
  -4   2   7      105.58       98.31     16.60 o 
  -3   2   7        7.19       -6.76     15.64 o 
  -2   2   7      102.11       92.27     12.01 o 
  -1   2   7      127.15      152.82     20.00 o 
   0   2   7        4.36       -2.59      6.82 o 
   1   2   7        8.73        8.66      6.27 o 
   2   2   7      361.54      390.94     64.37 o 
   3   2   7        0.71        1.19      7.15 o 
   4   2   7        5.76        6.89      8.18 o 
   5   2   7      112.67      128.41     16.05 o 
   6   2   7        4.91       20.67      9.73 o 
   7   2   7       20.33       15.46      9.61 o 
   8   2   7        1.94        4.90      9.73 o 
   9   2   7       82.52       84.09     18.18 o 
  10   2   7       31.33       18.24     12.31 o 
 -10   3   7        0.57       51.64     58.91 o 
  -9   3   7       72.84      287.54     42.23 o 
  -8   3   7       28.11      131.78     38.02 o 
  -7   3   7       77.98       79.00     21.49 o 
  -6   3   7       32.84       32.91     22.18 o 
  -5   3   7     1031.44     1042.03     42.41 o 
  -4   3   7       18.85       23.37     12.73 o 
  -3   3   7       54.56       70.38     16.39 o 
  -2   3   7      185.96      180.28     21.71 o 
  -1   3   7        5.79        4.07      6.93 o 
   0   3   7       25.85       15.87      8.70 o 
   1   3   7       87.64       86.45     10.35 o 
   2   3   7       86.90       90.56     12.59 o 
   3   3   7        6.69        1.29      5.98 o 
   4   3   7       46.44       60.81     12.31 o 
   5   3   7       44.94       40.83     11.49 o 
   6   3   7       51.83       65.82     13.89 o 
   7   3   7        2.83       -5.73      8.20 o 
   8   3   7        1.82        5.20     10.46 o 
   9   3   7       41.96       31.75     24.00 o 
  10   3   7       44.73       41.67     16.00 o 
 -10   4   7        2.58       -2.18     74.91 o 
  -9   4   7        3.03       17.25     27.27 o 
  -8   4   7      277.89      311.62     54.95 o 
  -7   4   7      125.11      157.20     20.06 o 
  -6   4   7       43.85       30.36     14.27 o 
  -5   4   7      205.67      173.13     39.64 o 
  -4   4   7     1218.20     1185.04     46.21 o 
  -3   4   7      151.58      183.10     22.30 o 
  -2   4   7      118.86       97.65     12.55 o 
  -1   4   7       55.16       53.32     10.66 o 
   0   4   7       11.63        7.21      8.00 o 
   1   4   7       22.93       20.73      7.48 o 
   2   4   7       11.57        2.38      6.80 o 
   3   4   7        6.66       -8.00      7.20 o 
   4   4   7        7.13        3.56      6.79 o 
   5   4   7        9.02       14.41      9.42 o 
   6   4   7       11.61        9.61     13.09 o 
   7   4   7        4.22        5.07      9.55 o 
   8   4   7        0.03       -1.13      9.21 o 
   9   4   7        3.29        9.64     11.53 o 
  -9   5   7        1.23       10.10     30.91 o 
  -8   5   7      153.87      207.61     37.12 o 
  -7   5   7       31.44       84.96     18.45 o 
  -6   5   7       13.42       29.70     14.27 o 
  -5   5   7        5.00       17.57     14.08 o 
  -4   5   7      231.12      242.05     25.13 o 
  -3   5   7      371.08      354.06     19.41 o 
  -2   5   7      203.16      222.52     24.87 o 
  -1   5   7      794.74      753.16     27.34 o 
   0   5   7        4.34        3.86      7.91 o 
   1   5   7       16.65        8.61      8.28 o 
   2   5   7        0.96       -4.61      6.61 o 
   3   5   7        6.95       -2.63      8.68 o 
   4   5   7       49.22       34.74     11.05 o 
   5   5   7        5.64        8.42      7.55 o 
   6   5   7       31.11       32.99     11.88 o 
   7   5   7      133.28      110.00     16.88 o 
   8   5   7       64.63       72.85     15.68 o 
   9   5   7        1.16       -4.21      9.78 o 
  -9   6   7       11.12      -54.55     65.46 o 
  -8   6   7        1.76      -18.91     56.00 o 
  -7   6   7       35.75       46.72     16.58 o 
  -6   6   7       33.66       44.01     28.37 o 
  -5   6   7       18.86       11.86     12.35 o 
  -4   6   7      293.85      287.42     25.59 o 
  -3   6   7      354.93      339.76     21.06 o 
  -2   6   7       67.92       79.89     12.48 o 
  -1   6   7      165.18      161.86     18.25 o 
   0   6   7      978.82      984.50     32.16 o 
   1   6   7       27.92       23.15      9.63 o 
   2   6   7        0.01      -11.64      8.70 o 
   3   6   7       38.82       54.69     10.48 o 
   4   6   7        6.62        2.21      7.66 o 
   5   6   7        2.99       -5.07      7.80 o 
   6   6   7       24.00       17.46     10.80 o 
   7   6   7      206.86      205.30     21.44 o 
   8   6   7       18.49       21.92     11.56 o 
   9   6   7        0.28       12.47     11.05 o 
  -9   7   7        6.84      -27.71     36.00 o 
  -7   7   7        8.40       -1.27     14.86 o 
  -6   7   7        0.01        6.58     13.37 o 
  -5   7   7        1.84        1.68     11.81 o 
  -4   7   7       26.90       36.72     11.92 o 
  -3   7   7        3.29       -0.29      8.18 o 
  -2   7   7       98.58       96.59     13.67 o 
  -1   7   7        0.00       -2.75      7.97 o 
   0   7   7        9.38       24.29      9.33 o 
   1   7   7      143.49      138.59     17.09 o 
   2   7   7      132.39      106.35     15.90 o 
   3   7   7       12.57       10.79     18.91 o 
   4   7   7       26.83       26.88      9.09 o 
   5   7   7       12.46       24.20     11.17 o 
   6   7   7       54.75       70.61     14.15 o 
   7   7   7        6.96        1.74     10.31 o 
   8   7   7        0.69        5.96      7.95 o 
  -8   8   7        0.03       -5.82     60.73 o 
  -7   8   7       18.40        8.79     40.00 o 
  -6   8   7        0.07       -1.63     32.00 o 
  -5   8   7       31.31       43.66     16.74 o 
  -4   8   7       33.95       34.06     18.37 o 
  -3   8   7       29.82       14.85      9.83 o 
  -2   8   7       29.25       26.45     10.69 o 
  -1   8   7      646.17      703.88     28.54 o 
   0   8   7      405.26      436.51     23.64 o 
   1   8   7      195.86      197.39     20.04 o 
   2   8   7        4.10       -3.13      9.21 o 
   3   8   7        4.92      -12.43      8.38 o 
   4   8   7        0.00       -8.58      8.99 o 
   5   8   7       27.19       26.23      7.86 o 
   6   8   7       42.99       35.21      9.61 o 
   7   8   7       51.98       46.44     12.08 o 
   8   8   7       26.30       32.13     10.72 o 
  -8   9   7       43.24       70.55     21.82 o 
  -7   9   7       63.50       69.78     65.09 o 
  -6   9   7       29.03       30.89     24.73 o 
  -5   9   7       36.47       26.89     17.49 o 
  -4   9   7        5.14        9.50     13.72 o 
  -3   9   7       32.01       26.39     11.15 o 
  -2   9   7      141.25      134.71     32.19 o 
  -1   9   7      375.85      356.35     27.26 o 
   0   9   7       22.51       19.79     12.08 o 
   1   9   7        0.08        2.48     10.53 o 
   2   9   7       86.07      104.17     16.43 o 
   3   9   7       12.48       13.29     11.49 o 
   4   9   7        3.44       12.31     11.05 o 
   5   9   7        1.87       17.30     12.21 o 
   6   9   7        0.01       -5.41      6.58 o 
   7   9   7       28.10       23.65      9.79 o 
  -7  10   7       30.92       24.10    101.82 o 
  -6  10   7      103.90      105.39     53.46 o 
  -5  10   7        4.19      -13.38     10.52 o 
  -4  10   7       63.50       50.82     17.51 o 
  -3  10   7       17.83        5.05     10.91 o 
  -2  10   7      382.71      364.67     23.30 o 
  -1  10   7       36.71       23.69     12.22 o 
   0  10   7       40.37       46.11     13.45 o 
   1  10   7       15.85       12.73     11.31 o 
   2  10   7        0.22        0.55     10.53 o 
   3  10   7        4.34       16.87     11.49 o 
   4  10   7        0.89       -4.36      9.50 o 
   5  10   7        0.00       -9.21      9.78 o 
   6  10   7        7.22       -1.38     12.00 o 
   7  10   7        0.81       15.27     19.64 o 
  -6  11   7       15.20       27.90     13.56 o 
  -5  11   7        3.43        5.09     11.28 o 
  -4  11   7        6.50       13.80     12.08 o 
  -3  11   7        0.48      -13.89      9.26 o 
  -2  11   7        1.29       -7.79      8.99 o 
  -1  11   7        6.73       11.13     11.05 o 
   0  11   7        1.19        7.34     12.36 o 
   1  11   7        8.64       -1.97     14.55 o 
   2  11   7        8.31       25.03     12.53 o 
   3  11   7        8.36       24.37     14.18 o 
   4  11   7        3.34        6.38     11.28 o 
   5  11   7       14.70       18.85     12.40 o 
   6  11   7        1.52       -7.04     10.98 o 
  -5  12   7        0.10      -10.63     10.76 o 
  -4  12   7        1.78       12.12     12.08 o 
  -3  12   7        3.60       13.87     11.49 o 
  -2  12   7        6.68        2.49     13.09 o 
  -1  12   7       10.98        3.89     12.00 o 
   0  12   7       44.18       43.50     18.91 o 
   1  12   7       17.77       11.62     11.05 o 
   2  12   7        0.73       -5.80      9.61 o 
   3  12   7        2.08        4.29     10.76 o 
   4  12   7        9.70       19.37     12.59 o 
   5  12   7       13.95       27.74     18.91 o 
  -4  13   7        0.70       -4.12     10.65 o 
  -3  13   7        0.01        7.79     11.56 o 
  -2  13   7       44.17       33.71     14.18 o 
  -1  13   7        1.61        6.15     12.36 o 
   0  13   7        0.08       -3.27     10.80 o 
   1  13   7        8.50       13.41     12.31 o 
   2  13   7       29.19       27.91     12.93 o 
   3  13   7        6.78       -2.91     10.80 o 
   4  13   7        0.26        9.86     12.31 o 
  -2  14   7       43.94       31.09     15.27 o 
  -1  14   7        1.87        6.18     11.28 o 
   0  14   7        5.25       21.12     12.83 o 
   1  14   7        2.85        3.88     12.73 o 
   2  14   7        3.18       -5.45     11.05 o 
  -9   0   8       22.95      256.74     49.46 o 
  -8   0   8       14.24      181.83     52.37 o 
  -7   0   8       81.80      146.92     53.82 o 
  -6   0   8       22.90       83.64     47.28 o 
  -5   0   8        0.40       -3.64     28.37 o 
  -3   0   8       39.77       34.18     14.55 o 
  -2   0   8      202.84      199.28     24.73 o 
  -1   0   8       21.32       17.46     13.09 o 
   0   0   8       45.45       36.37     16.73 o 
   1   0   8        3.07      -16.36     10.91 o 
   3   0   8        4.58       15.27     13.09 o 
   4   0   8      100.29       74.91     20.36 o 
   5   0   8       43.97       47.28     17.46 o 
   6   0   8        8.63       13.09     13.82 o 
   7   0   8       11.40       31.27     18.18 o 
   8   0   8       21.55        9.46     15.27 o 
   9   0   8       15.43       16.00     16.00 o 
  -8   1   8        0.38      169.64     38.99 o 
  -7   1   8       44.12      106.08     37.16 o 
  -6   1   8        2.42       56.01     27.94 o 
  -5   1   8        1.67       13.51     25.58 o 
  -4   1   8       62.90       85.21     17.04 o 
  -3   1   8       70.43       44.37     16.00 o 
  -2   1   8       70.29       59.06     11.88 o 
  -1   1   8       71.48       68.46     12.08 o 
   0   1   8       17.23        0.08      9.21 o 
   1   1   8       10.24        7.27     13.82 o 
   2   1   8      122.50      102.55     21.09 o 
   3   1   8       20.47       24.80     10.76 o 
   4   1   8        0.01       -2.60      7.96 o 
   5   1   8       47.94       48.71     12.59 o 
   6   1   8        0.34        0.80      8.18 o 
   7   1   8        0.92       12.20     10.02 o 
   8   1   8       10.70       17.94     12.00 o 
   9   1   8        0.34        2.52     10.02 o 
  -9   2   8        3.78      268.19     73.46 o 
  -8   2   8       27.18      190.18     44.00 o 
  -7   2   8       21.64       98.38     33.38 o 
  -6   2   8       58.09      124.09     37.28 o 
  -5   2   8        0.64        7.90     11.65 o 
  -4   2   8        4.40       19.44     13.04 o 
  -3   2   8       88.87       99.36     18.98 o 
  -2   2   8       79.62       90.19     20.36 o 
  -1   2   8       37.78       22.85     11.64 o 
   0   2   8       31.82       24.73     14.91 o 
   1   2   8       13.43       10.93      9.21 o 
   2   2   8        4.10       -6.55     11.64 o 
   3   2   8       10.77        8.73     11.64 o 
   4   2   8       62.04       60.28     13.34 o 
   5   2   8       52.74       65.58     13.62 o 
   6   2   8        4.25        9.09      9.77 o 
   7   2   8        0.04        4.60      9.42 o 
   8   2   8       29.57       38.35     13.11 o 
  -8   3   8        0.20      173.07     52.37 o 
  -7   3   8      135.92      272.27     46.79 o 
  -6   3   8        4.84       64.00     50.18 o 
  -5   3   8       41.71       21.92     13.13 o 
  -4   3   8      392.40      369.90     27.84 o 
  -3   3   8      117.65      144.26     22.47 o 
  -2   3   8      185.43      207.58     24.58 o 
  -1   3   8       27.83       11.64     16.00 o 
   0   3   8        5.15       -2.18     13.09 o 
   1   3   8        1.44        2.31      8.56 o 
   2   3   8        0.04       -1.27      8.01 o 
   3   3   8       13.31       12.36     12.36 o 
   4   3   8       12.39       11.01      9.42 o 
   5   3   8        2.68       -2.25      8.18 o 
   6   3   8       20.00       15.29     10.98 o 
   7   3   8        2.03        8.62     12.00 o 
   8   3   8        0.53        6.83     10.31 o 
  -8   4   8        5.90      177.70     36.96 o 
  -7   4   8       30.76      193.41     34.91 o 
  -6   4   8       28.62       59.11     34.55 o 
  -5   4   8       84.09       91.55     37.09 o 
  -4   4   8       66.09       41.46     32.00 o 
  -3   4   8      194.28      210.29     24.85 o 
  -2   4   8      619.81      603.50     35.94 o 
  -1   4   8        7.39       -0.80     14.91 o 
   0   4   8        0.00       -8.29      7.89 o 
   1   4   8       25.71       24.27     11.17 o 
   2   4   8        1.12        2.45      7.39 o 
   3   4   8        0.05        3.68      7.78 o 
   4   4   8       11.92       24.73     13.82 o 
   5   4   8        1.52        6.55      9.61 o 
   6   4   8        0.42       -6.37      8.20 o 
   7   4   8        0.00       -4.56      9.50 o 
   8   4   8        2.69       -0.35      9.94 o 
  -8   5   8       14.81       82.91     56.00 o 
  -7   5   8        6.69       85.82     53.09 o 
  -6   5   8       59.69      205.83     62.55 o 
  -5   5   8       89.33      104.36     35.27 o 
  -4   5   8       32.78       33.68     18.55 o 
  -3   5   8       74.13       60.03     24.00 o 
  -2   5   8       85.08       97.39     21.46 o 
  -1   5   8     1866.16     1841.84     45.58 o 
   0   5   8      268.17      303.10     19.85 o 
   1   5   8       81.34       81.00     13.67 o 
   2   5   8       40.98       41.11     12.58 o 
   3   5   8        4.36        2.78      7.90 o 
   4   5   8        7.12       14.30     10.53 o 
   5   5   8       78.08       53.09     18.91 o 
   6   5   8        2.70       -4.44      8.59 o 
   7   5   8       16.38        6.79     10.76 o 
   8   5   8        0.90        5.33     10.35 o 
  -8   6   8        0.79       41.46     61.82 o 
  -7   6   8        1.04       19.15     33.09 o 
  -6   6   8        6.96       16.51     28.00 o 
  -5   6   8        0.02       20.05     26.18 o 
  -4   6   8       12.34       38.37     21.46 o 
  -3   6   8       35.02       46.51     21.46 o 
  -2   6   8       11.38       21.15     15.25 o 
  -1   6   8       20.62       29.63     10.84 o 
   0   6   8      240.25      268.37     19.87 o 
   1   6   8       25.54       13.06     22.55 o 
   2   6   8      191.45      188.18     22.91 o 
   3   6   8        0.43       13.12     11.28 o 
   4   6   8      265.37      270.39     19.73 o 
   5   6   8       23.69       29.21     13.09 o 
   6   6   8       54.82       43.64     16.73 o 
   7   6   8       10.47       19.64     12.22 o 
  -7   7   8        5.70        1.04     30.18 o 
  -6   7   8        3.63        1.55     13.42 o 
  -5   7   8       62.67       73.21     45.46 o 
  -4   7   8       32.91       60.32     32.73 o 
  -3   7   8       88.74      117.80     22.56 o 
  -2   7   8       13.85       20.27     16.48 o 
  -1   7   8        6.17       20.35     10.12 o 
   0   7   8      263.86      268.23     39.12 o 
   1   7   8      469.75      501.84     42.18 o 
   2   7   8      326.58      384.77     25.94 o 
   3   7   8      774.88      792.58     35.96 o 
   4   7   8        8.32       26.91     12.34 o 
   5   7   8      164.00      187.46     40.00 o 
   6   7   8       13.24       10.18     13.09 o 
   7   7   8       21.84       34.18     17.46 o 
  -7   8   8        5.91       15.67     16.25 o 
  -6   8   8        9.19        2.86     26.55 o 
  -5   8   8       10.99       23.62     25.46 o 
  -4   8   8       93.41      151.43     55.64 o 
  -3   8   8        0.17       10.05     17.09 o 
  -2   8   8       63.48       63.00     33.02 o 
  -1   8   8       13.87       25.17     10.58 o 
   0   8   8      112.03       94.21     16.05 o 
   1   8   8      168.36      175.24     28.00 o 
   2   8   8      353.69      392.69     37.82 o 
   3   8   8        6.98        2.22     10.02 o 
   4   8   8       12.17       -7.38     12.00 o 
   5   8   8       40.24       41.76     14.14 o 
   6   8   8       40.69       53.82     15.94 o 
   7   8   8        3.07       -2.26      9.73 o 
  -6   9   8        4.51      -13.69     42.91 o 
  -5   9   8       26.76       28.69     18.86 o 
  -4   9   8       15.39       33.98     18.50 o 
  -3   9   8       28.16       59.76     29.51 o 
  -2   9   8        0.81        1.20     15.88 o 
  -1   9   8       37.80       33.46     13.82 o 
   0   9   8       49.54       32.42     12.90 o 
   1   9   8      116.87      129.40     19.52 o 
   2   9   8      110.84      101.34     17.22 o 
   3   9   8        7.03        6.21     15.27 o 
   4   9   8        8.98       20.41     12.08 o 
   5   9   8        0.77        4.23     13.46 o 
   6   9   8        3.11        9.22     12.01 o 
  -5  10   8       44.93       96.02     79.64 o 
  -4  10   8        3.41       -1.15     31.64 o 
  -3  10   8        8.85       16.76     11.27 o 
  -2  10   8       46.99       50.40     18.55 o 
  -1  10   8        6.74        0.73     11.17 o 
   0  10   8        1.67       -4.75      9.61 o 
   1  10   8        0.64       -2.91     10.29 o 
   2  10   8       23.33       11.54     11.28 o 
   3  10   8        0.80       -8.20     10.46 o 
   4  10   8        7.62        7.26     11.05 o 
   5  10   8        2.58      -13.87     10.53 o 
  -4  11   8       25.98       16.27     19.65 o 
  -3  11   8        0.39      -10.07     15.40 o 
  -2  11   8        1.12        5.45     11.83 o 
  -1  11   8        0.09        6.41     11.05 o 
   0  11   8        0.32        4.43     11.17 o 
   1  11   8       47.16       69.51     16.36 o 
   2  11   8        8.35        9.09     11.83 o 
   3  11   8       28.57       17.89     25.46 o 
   4  11   8       29.43       53.75     16.14 o 
  -3  12   8       23.54       48.31     15.40 o 
  -2  12   8        7.65        4.36     11.83 o 
  -1  12   8        1.03       11.08     12.08 o 
   0  12   8        0.83        8.79     11.80 o 
   1  12   8       15.20       11.07     11.70 o 
   2  12   8        4.61        4.59     11.53 o 
  -7   1   9       13.60      219.35     41.06 o 
  -6   1   9        6.04      110.30     35.60 o 
  -5   1   9        1.71       82.40     33.09 o 
  -4   1   9       45.55      114.92     50.91 o 
  -3   1   9      113.48      117.82     23.27 o 
  -2   1   9        1.16        0.00     13.82 o 
  -1   1   9        6.08        7.27     14.55 o 
   0   1   9       75.55       89.43     15.43 o 
   1   1   9       51.01       48.33     12.83 o 
   2   1   9        0.72      -11.64     11.64 o 
   3   1   9       13.53       10.91     13.82 o 
   4   1   9        0.29        7.98     10.02 o 
   5   1   9       34.97       27.14     14.91 o 
   6   1   9       10.28        4.40      9.42 o 
   7   1   9       36.71       48.85     13.77 o 
  -6   2   9        1.15      216.01     45.09 o 
  -5   2   9        0.01       97.46     48.00 o 
  -4   2   9       45.73       56.52     33.46 o 
  -3   2   9       90.09       96.74     34.55 o 
  -2   2   9        3.20       20.36     16.00 o 
  -1   2   9      169.51      163.64     26.18 o 
   0   2   9       58.86       37.09     18.91 o 
   1   2   9        3.22       -5.45      9.26 o 
   2   2   9       39.23       40.00     18.18 o 
   3   2   9        0.92       -2.91     11.64 o 
   4   2   9        0.46        5.82     13.82 o 
   5   2   9       22.05       35.48     15.64 o 
   6   2   9       10.38       31.00     12.01 o 
   7   2   9        5.65        8.43     10.65 o 
  -6   3   9        3.54      137.86     45.46 o 
  -5   3   9        6.23      141.83     53.09 o 
  -4   3   9      131.66      216.01     60.37 o 
  -3   3   9       64.11       87.92     41.46 o 
  -2   3   9       74.07      102.75     54.91 o 
  -1   3   9        7.33       16.84     24.73 o 
   0   3   9       80.39       92.37     23.27 o 
   1   3   9      131.71      141.10     26.18 o 
   2   3   9        0.56        3.64     13.82 o 
   3   3   9       26.61       26.91     12.01 o 
   4   3   9        3.85       -2.18     12.36 o 
   5   3   9        0.08        5.82     13.82 o 
   6   3   9        1.54        6.44     10.25 o 
   7   3   9       39.64       21.50     12.06 o 
  -7   4   9       34.16      330.72     73.46 o 
  -6   4   9       20.80      144.01     52.37 o 
  -5   4   9       76.10      124.86     47.64 o 
  -4   4   9        1.49       21.06     16.00 o 
  -3   4   9       21.43      134.55     53.82 o 
  -2   4   9        1.25       31.38     29.82 o 
  -1   4   9       49.16       79.53     36.73 o 
   0   4   9        0.23       30.05     38.55 o 
   1   4   9       96.52      109.10     25.46 o 
   2   4   9      200.10      183.92     20.49 o 
   3   4   9       11.53       -3.64     14.55 o 
   4   4   9       39.27       53.19     14.14 o 
   5   4   9        4.28       24.00     16.73 o 
   6   4   9       24.40       38.38     13.11 o 
  -6   5   9      127.28      125.10     24.73 o 
  -5   5   9        0.30       28.16     65.09 o 
  -4   5   9       10.21      162.19     52.37 o 
  -3   5   9       10.07       20.96     47.64 o 
  -2   5   9       37.23       85.54     23.64 o 
  -1   5   9       35.45      141.10     45.82 o 
   0   5   9      110.35      306.20     48.00 o 
   1   5   9      175.87      165.83     28.37 o 
   2   5   9       16.81       31.64     24.73 o 
   3   5   9        1.46       -0.79     11.05 o 
   4   5   9        4.63        8.00     16.00 o 
   5   5   9       20.86       24.73     16.73 o 
   6   5   9        1.50        5.82     13.82 o 
  -6   6   9       16.47      156.37     56.73 o 
  -5   6   9       29.51       57.81     62.19 o 
  -4   6   9        8.89       53.26     66.55 o 
  -3   6   9        5.16       44.96     36.00 o 
  -2   6   9       35.70       64.82     63.64 o 
  -1   6   9       92.79      232.01     46.55 o 
   0   6   9       49.38       69.82     22.55 o 
   1   6   9       26.33       29.32     12.93 o 
   2   6   9      499.44      517.12     44.37 o 
   3   6   9      102.21      159.79     20.79 o 
   4   6   9       23.01       44.46     15.11 o 
   5   6   9       45.83       80.73     25.46 o 
   6   6   9       62.15       74.91     21.82 o 
  -5   7   9        1.89       16.22     46.18 o 
  -4   7   9        0.68      151.28     50.91 o 
  -3   7   9       20.30       57.58     81.82 o 
  -2   7   9       22.82       52.18     68.37 o 
  -1   7   9       13.50      155.30    102.19 o 
   0   7   9        0.12        5.16     11.17 o 
   1   7   9       28.25       53.23     18.18 o 
   2   7   9       15.90       22.14     12.83 o 
   3   7   9        0.23        8.82     12.59 o 
   4   7   9       78.63      114.88     19.01 o 
   5   7   9        3.91        7.36     11.28 o 
  -5   8   9        3.61       96.00     58.91 o 
  -4   8   9       11.92       25.05     37.82 o 
  -3   8   9        0.76       55.09     61.82 o 
  -1   8   9        1.86        7.27     17.46 o 
   0   8   9       11.87       19.35     12.37 o 
   1   8   9       41.07       38.89     14.65 o 
   2   8   9       23.37       28.03     13.97 o 
   3   8   9       68.11       77.41     17.46 o 
   4   8   9       16.55       18.44     13.45 o 
  -4   9   9       12.03       49.55     62.91 o 
  -3   9   9       26.21       89.48     81.46 o 
  -2   9   9        8.53        4.36     16.73 o 
  -1   9   9        5.31       -3.39     11.36 o 
   0   9   9       13.48       -0.97     11.36 o 
   1   9   9       23.06       23.80     14.08 o 
   2   9   9        4.59       -0.89     11.80 o 
   3   9   9        2.95        9.71     12.31 o 
  -2  10   9        1.91       13.82     20.36 o 
  -1  10   9        0.47       12.42     12.83 o 
   0  10   9        1.29       -9.60     10.09 o 
   1  10   9        2.69       11.75     13.25 o 
   2  10   9        5.69       10.12     12.83 o 
  -5   0  10      115.06      310.56     56.00 o 
  -4   0  10       11.31      199.28     52.37 o 
   0   0  10       68.25       80.73     22.55 o 
   1   0  10       44.01       27.64     18.18 o 
   2   0  10        1.91       17.46     17.46 o 
   5   0  10        3.88        3.64     14.55 o 
  -3   1  10       33.42      285.83     55.28 o 
  -1   1  10       16.06       18.91     16.73 o 
   0   1  10      125.90      133.10     26.18 o 
   1   1  10        4.66        7.54     10.98 o 
   2   1  10       79.69       66.11     14.89 o 
   3   1  10       12.37        2.18     16.00 o 
   4   1  10       29.56       24.73     17.46 o 
   5   1  10        7.02       16.73     16.73 o 
  -4   2  10        1.25      193.46     59.64 o 
  -3   2  10       28.66      271.29     52.37 o 
  -1   2  10      138.98      144.01     27.64 o 
   0   2  10       24.32       15.27     16.73 o 
   1   2  10       54.83       40.73     19.64 o 
   2   2  10        4.65       15.49     11.88 o 
   3   2  10       16.17       26.18     18.18 o 
   4   2  10       14.06       11.64     16.00 o 
  -5   3  10       69.97      271.29     66.19 o 
  -4   3  10        2.03      218.19     58.18 o 
  -3   3  10        3.15      184.74     57.46 o 
  -2   3  10      128.76      405.11     62.55 o 
  -1   3  10       25.00       96.72     82.91 o 
   0   3  10        7.65       13.82     17.46 o 
   1   3  10        0.81       -8.00     14.55 o 
   2   3  10        1.81       -2.91     13.82 o 
   3   3  10        2.66       -5.09     15.27 o 
   4   3  10        6.28       23.62     13.05 o 
  -4   4  10       34.88      264.01     62.55 o 
  -3   4  10       47.86      145.53    101.46 o 
  -2   4  10       23.52      208.74     51.64 o 
   1   4  10        7.10       16.73     17.46 o 
   2   4  10        1.06        4.36     17.46 o 
   3   4  10       30.64       33.46     18.91 o 
   4   4  10       32.04       16.00     19.64 o 
  -4   5  10        0.22      229.10     59.64 o 
  -3   5  10       29.63      222.56     59.64 o 
   0   5  10        0.01        6.55     16.73 o 
   1   5  10      144.93      153.46     30.55 o 
   2   5  10       60.53       90.91     25.46 o 
   3   5  10       11.20       12.36     17.46 o 
  -3   6  10       61.44       98.52     85.82 o 
   0   6  10        3.31       -8.73     16.00 o 
   1   6  10       84.73      104.73     28.37 o 
   2   6  10       49.88       52.37     23.27 o 
  -1   7  10        0.03      -13.82     16.00 o 
   0   7  10        2.00       -5.09     16.73 o 
   1   7  10       37.69       31.27     21.82 o 
                                                 
